# Supplementary material for: Regulatory Genes as Beacons for Discovery and Prioritization of Biosynthetic Gene Clusters in Streptomyces
Source: Biochemistry. 2025 Mar 26;64(13):2877–85. doi: 10.1021/acs.biochem.4c00711 (PMC12224297; doi:10.1021/acs.biochem.4c00711)
Supplement: Supplementary file 2 [file bi4c00711_si_002.xlsx]

## Sheet: Table_S1_genomes
Accession	Genome name
GCF_023277965.1_ASM2327796v1_genomic	Streptomyces sp. HNA39 chromosome, complete genome
GCF_002005225.1_ASM200522v1_genomic	Streptomyces pactum strain ACT12 chromosome, complete genome
GCF_017933255.1_ASM1793325v1_genomic	Streptomyces sp. LBUM 1475 chromosome
GCF_009296025.1_ASM929602v1_genomic	Streptomyces tsukubensis strain AT3 chromosome, complete genome
GCF_027270315.1_ASM2727031v1_genomic	Streptomyces cinnabarinus strain DSM 40467 chromosome
GCF_008704655.1_ASM870465v1_genomic	Streptomyces rimosus strain ATCC 10970 chromosome, complete genome
GCF_003610995.1_ASM361099v1_genomic	Streptomyces griseus subsp. griseus strain ATCC 13273 chromosome, complete genome
GCF_026153355.1_ASM2615335v1_genomic	Streptomyces endophytica strain HNM0140 chromosome, complete genome
GCF_029167645.1_ASM2916764v1_genomic	Streptomyces sp. AM 2-1-1 chromosome, complete genome
GCF_019378935.1_ASM1937893v1_genomic	Streptomyces anulatus strain VUW1 chromosome, complete genome
GCF_024442315.1_ASM2444231v1_genomic	Streptomyces sp. CRLD-Y-1 chromosome
GCF_008704535.1_ASM870453v1_genomic	Streptomyces subrutilus strain ATCC 27467 chromosome, complete genome
GCF_001636945.2_ASM163694v2_genomic	Streptomyces sp. FXJ1.172 chromosome, complete genome
GCF_025252265.1_ASM2525226v1_genomic	Streptomyces angustmyceticus strain CQUSa03 chromosome, complete genome
GCF_001660045.1_ASM166004v1_genomic	Streptomyces parvulus strain 2297 chromosome, complete genome
GCF_000091305.1_ASM9130v1_genomic	Streptomyces scabiei 87.22, complete sequence
GCF_030506235.1_ASM3050623v1_genomic	Streptomyces sp. JUS-F4 chromosome, complete genome
GCF_013364175.1_ASM1336417v1_genomic	Streptomyces sp. NA02536 chromosome, complete genome
GCF_018128905.1_ASM1812890v1_genomic	Streptomyces sp. A2-16 chromosome, complete genome
GCF_008632955.1_ASM863295v1_genomic	Streptomyces tendae strain 139 chromosome, complete genome
GCF_013364195.1_ASM1336419v1_genomic	Streptomyces sp. NA04227 chromosome, complete genome
GCF_002128305.1_ASM212830v1_genomic	Streptomyces marincola strain SCSIO 03032 chromosome, complete genome
GCF_024223055.1_ASM2422305v1_genomic	Streptomyces rimosus subsp. rimosus strain DV3 chromosome, complete genome
GCF_023923245.1_ASM2392324v1_genomic	Streptomyces phaeoluteigriseus strain Qhu-M197 chromosome, complete genome
GCF_030520245.1_ASM3052024v1_genomic	Streptomyces sp. VNUA116 chromosome, complete genome
GCF_028473745.1_ASM2847374v1_genomic	Streptomyces sp. M92 chromosome, complete genome
GCF_015689475.1_ASM1568947v1_genomic	Streptomyces solisilvae strain HNM0141 chromosome, complete genome
GCF_028464045.1_ASM2846404v1_genomic	Streptomyces sp. JCM 35825 chromosome, complete genome
GCF_018866325.1_ASM1886632v1_genomic	Streptomyces sp. YPW6 chromosome, complete genome
GCF_005517195.1_ASM551719v1_genomic	Streptomyces vilmorinianum strain YP1 chromosome, complete genome
GCF_010384365.1_ASM1038436v1_genomic	Streptomyces sp. S4.7 chromosome, complete genome
GCF_001941845.1_ASM194184v1_genomic	Streptomyces sp. TN58 chromosome, complete genome
GCF_003330845.1_ASM333084v1_genomic	Streptomyces sp. Go-475 chromosome, complete genome
GCF_014621695.1_ASM1462169v1_genomic	Streptomyces xanthii strain CRXT-Y-14 chromosome
GCF_013046785.1_ASM1304678v1_genomic	Streptomyces sp. Jing01 chromosome, complete genome
GCF_017639205.1_ASM1763920v1_genomic	Streptomyces nojiriensis strain JCM 3382 chromosome, complete genome
GCF_023273835.1_ASM2327383v1_genomic	Streptomyces sp. LRE541 chromosome, complete genome
GCF_002946835.1_ASM294683v1_genomic	Streptomyces dengpaensis strain XZHG99 chromosome, complete genome
GCF_014295035.1_ASM1429503v1_genomic	Streptomyces buecherae strain AC541 chromosome, complete genome
GCF_024499195.1_ASM2449919v1_genomic	Streptomyces sp. G11C(2021) chromosome
GCF_016756395.1_ASM1675639v1_genomic	Streptomyces sp. SN-593 chromosome
GCF_029011865.1_ASM2901186v1_genomic	Streptomyces yunnanensis strain P86 chromosome, complete genome
GCF_023277745.1_ASM2327774v1_genomic	Streptomyces sp. ST13-2-2 chromosome, complete genome
GCF_004803895.1_ASM480389v1_genomic	Streptomyces hawaiiensis strain ATCC 12236 chromosome, complete genome
GCF_016906225.1_ASM1690622v1_genomic	Streptomyces californicus strain FDAARGOS_1211 chromosome
GCF_020341595.1_ASM2034159v1_genomic	Streptomyces sp. WA6-1-16 chromosome, complete genome
GCF_000935185.3_ASM93518v3_genomic	Streptomyces albulus strain CK-15 chromosome, complete genome
GCF_021496485.1_ASM2149648v1_genomic	Streptomyces collinus strain L2 chromosome, complete genome
GCF_001983975.1_ASM198397v1_genomic	Streptomyces autolyticus strain CGMCC0516 chromosome, complete genome
GCF_002094995.1_ASM209499v1_genomic	Streptomyces sp. S8 chromosome, complete genome
GCF_002288075.1_ASM228807v1_genomic	Streptomyces sp. CLI2509 strain CLI2905 chromosome, complete genome
GCF_030388665.1_ASM3038866v1_genomic	Streptomyces flavofungini strain TRM90047 chromosome, complete genome
GCF_003963535.1_ASM396353v1_genomic	Streptomyces cyaneochromogenes strain MK-45 chromosome, complete genome
GCF_026239515.1_ASM2623951v1_genomic	Streptomyces sp. Je 1-4 4N24 chromosome, complete genome
GCF_022846655.1_ASM2284665v1_genomic	Streptomyces seoulensis strain HEK131 chromosome
GCF_002082195.1_ASM208219v1_genomic	Streptomyces gilvosporeus strain F607 chromosome, complete genome
GCF_012275145.1_ASM1227514v1_genomic	Streptomyces sp. S1D4-11 chromosome, complete genome
GCF_000802245.2_ASM80224v2_genomic	Streptomyces pluripotens strain MUSC 135 chromosome, complete genome
GCF_020783615.1_ASM2078361v1_genomic	Streptomyces fungicidicus strain F1 chromosome, complete genome
GCF_003268535.2_ASM326853v2_genomic	Streptomyces sp. ST1015 chromosome, complete genome
GCF_000220705.2_ASM22070v2_genomic	Streptomyces xinghaiensis S187 chromosome, complete genome
GCF_022760275.1_ASM2276027v1_genomic	Streptomyces sp. 891-h chromosome, complete genome
GCF_015767855.1_ASM1576785v1_genomic	Streptomyces clavuligerus strain F1D18 chromosome, complete genome
GCF_016598615.1_ASM1659861v1_genomic	Streptomyces liliifuscus strain ZYC-3 chromosome, complete genome
GCF_003369795.1_ASM336979v1_genomic	Streptomyces sp. CB09001 chromosome, complete genome
GCF_014495705.1_ASM1449570v1_genomic	Streptomyces sp. CB00271 chromosome, complete genome
GCF_028870195.1_ASM2887019v1_genomic	Streptomyces sp. G7(2002) chromosome, complete genome
GCF_019880305.1_ASM1988030v1_genomic	Streptomyces decoyicus strain NRRL 2666 chromosome, complete genome
GCF_007113525.2_ASM711352v2_genomic	Streptomyces sp. RLB1-9 chromosome, complete genome
GCF_013364095.1_ASM1336409v1_genomic	Streptomyces harbinensis strain NA02264 chromosome, complete genome
GCF_000364805.1_ASM36480v1_genomic	Streptomyces sp. PAMC 26508, complete sequence
GCF_002080455.1_ASM208045v1_genomic	Streptomyces sp. Sge12 chromosome, complete genome
GCF_021233395.1_ASM2123339v1_genomic	Streptomyces sp. HNM0561 chromosome, complete genome
GCF_023498005.1_ASM2349800v1_genomic	Streptomyces durmitorensis strain MS405 chromosome, complete genome
GCF_024701375.2_ASM2470137v2_genomic	Streptomyces sp. KMM 9044 chromosome, complete genome
GCF_001278095.1_ASM127809v1_genomic	Streptomyces sp. CFMR 7 strain CFMR-7 chromosome, complete genome
GCF_015244315.1_ASM1524431v1_genomic	Streptomyces olivaceus strain SCSIO T05 chromosome, complete genome
GCF_022220465.1_ASM2222046v1_genomic	Streptomyces sp. TYQ1024 chromosome
GCF_030490905.1_ASM3049090v1_genomic	Streptomyces olivoreticuli strain ZZ-21 chromosome, complete genome
GCF_029906565.1_ASM2990656v1_genomic	Streptomyces sp. SH5 chromosome, complete genome
GCF_000412265.2_ASM41226v2_genomic	Streptomyces sp. Mg1 chromosome 1, complete sequence
GCF_025665295.1_ASM2566529v1_genomic	Streptomyces sp. Je 1-4 chromosome, complete genome
GCF_020535385.1_ASM2053538v1_genomic	Streptomyces sp. WA1-19 chromosome, complete genome
GCF_013693715.1_ASM1369371v1_genomic	Streptomyces albidoflavus strain J1074/R2 chromosome, complete genome
GCF_030028635.1_ASM3002863v1_genomic	Streptomyces sp. BPTC-684 chromosome
GCF_021028635.1_ASM2102863v1_genomic	Streptomyces huasconensis strain D23 chromosome, complete genome
GCF_012273535.1_ASM1227353v1_genomic	Streptomyces sp. RLB1-33 chromosome, complete genome
GCF_016906185.1_ASM1690618v1_genomic	Streptomyces californicus strain FDAARGOS_1209 chromosome
GCF_026651955.1_ASM2665195v1_genomic	Streptomyces sp. EMB24 chromosome, complete genome
GCF_001650215.1_ASM165021v1_genomic	Streptomyces sp. RTd22 chromosome, complete genome
GCF_030440515.1_ASM3044051v1_genomic	Streptomyces xanthophaeus strain GA114 Liu chromosome
GCF_002910775.2_ASM291077v2_genomic	Streptomyces sp. SM18 chromosome, complete genome
GCF_026626005.1_ASM2662600v1_genomic	Streptomyces sp. NA13 chromosome, complete genome
GCF_019287315.1_ASM1928731v1_genomic	Streptomyces sp. WY228 chromosome
GCF_021216675.1_ASM2121667v1_genomic	Streptomyces gobiensis strain 1_25 chromosome, complete genome
GCF_028898845.1_ASM2889884v1_genomic	Streptomyces sp. WZ-12 chromosome, complete genome
GCF_009867075.1_ASM986707v1_genomic	Streptomyces sp. NHF165 chromosome, complete genome
GCF_000739105.1_ASM73910v1_genomic	Streptomyces lividans TK24 chromosome, complete genome
GCF_029541745.1_ASM2954174v1_genomic	Streptomyces sp. LX-29 chromosome, complete genome
GCF_003595235.1_ASM359523v1_genomic	Streptomyces griseorubiginosus strain 3E-1 chromosome, complete genome
GCF_003970715.1_ASM397071v1_genomic	Streptomyces luteoverticillatus strain CGMCC 15060 chromosome, complete genome
GCF_003595545.1_ASM359554v1_genomic	Streptomyces sp. 11-1-2 chromosome, complete genome
GCF_013085465.1_ASM1308546v1_genomic	Streptomyces asoensis strain H2S5 chromosome, complete genome
GCF_000772045.1_ASM77204v1_genomic	Streptomyces sp. CCM_MD2014 chromosome, complete genome
GCF_001975025.1_ASM197502v1_genomic	Streptomyces alfalfae strain ACCC40021 chromosome, complete genome
GCF_027497475.1_ASM2749747v1_genomic	Streptomyces libani subsp. libani strain DSM 40555 chromosome, complete genome
GCF_900236505.1_NRRL3882_genomic	Streptomyces chartreusis NRRL 3882 isolate NRRL3882 chromosome I
GCF_002189675.2_ASM218967v2_genomic	Streptomyces alboflavus strain MDJK44 chromosome, complete genome
GCF_011006355.1_ASM1100635v1_genomic	Streptomyces albus strain CAS922 chromosome, complete genome
GCF_000495635.2_GB94_v2_genomic	Streptomyces sp. GBA 94-10 4N24 strain GBA 94-10 chromosome, complete genome
GCF_007113425.2_ASM711342v2_genomic	Streptomyces sp. RLB3-17 chromosome, complete genome
GCF_020783455.1_ASM2078345v1_genomic	Streptomyces anulatus strain YINM00001 chromosome, complete genome
GCF_009834125.1_ASM983412v1_genomic	Streptomyces sp. GS7 chromosome, complete genome
GCF_019933235.1_ASM1993323v1_genomic	Streptomyces angustmyceticus strain JCM 4053 chromosome, complete genome
GCF_021491675.1_ASM2149167v1_genomic	Streptomyces sp. R527F chromosome, complete genome
GCF_005222485.1_ASM522248v1_genomic	Streptomyces griseoviridis strain K61 chromosome, complete genome
GCF_025402955.1_ASM2540295v1_genomic	Streptomyces sp. FZ201 chromosome, complete genome
GCF_013364375.1_ASM1336437v1_genomic	Streptomyces sp. NA03103 chromosome, complete genome
GCF_020034615.1_ASM2003461v1_genomic	Streptomyces sp. A144 chromosome, complete genome
GCF_028747205.1_ASM2874720v1_genomic	Streptomyces sp. CA-278952 chromosome, complete genome
GCF_018310535.1_ASM1831053v1_genomic	Streptomyces mirabilis strain P16B-1 chromosome, complete genome
GCF_019774615.1_ASM1977461v1_genomic	Streptomyces sp. BHT-5-2 chromosome, complete genome
GCF_015710995.1_ASM1571099v1_genomic	Streptomyces gardneri strain ATCC 15439 chromosome, complete genome
GCF_023702105.1_ASM2370210v1_genomic	Streptomyces lydicamycinicus strain MMS22-DDSA8 chromosome, complete genome
GCF_014489635.1_ASM1448963v1_genomic	Streptomyces roseirectus strain CRXT-G-22 chromosome
GCF_001984445.1_ASM198444v1_genomic	Streptomyces lydicus strain GS93 isolate 23 chromosome, complete genome
GCF_024612035.1_ASM2461203v1_genomic	Streptomyces sp. DSM 40750 chromosome, complete genome
GCF_030122705.1_ASM3012270v1_genomic	Streptomyces sp. NA07423 chromosome, complete genome
GCF_024442335.1_ASM2444233v1_genomic	Streptomyces sp. CRCS-T-1 chromosome
GCF_029392895.1_ASM2939289v1_genomic	Streptomyces sp. 71268 chromosome
GCF_025231465.1_ASM2523146v1_genomic	Streptomyces murinus strain CR-43 chromosome, complete genome
GCF_008704995.1_ASM870499v1_genomic	Streptomyces nodosus strain ATCC 14899 chromosome, complete genome
GCF_014701115.1_ASM1470111v1_genomic	Streptomyces aurantiacus strain JCM 4677 chromosome
GCF_025642175.1_ASM2564217v1_genomic	Streptomyces sp. HUAS 14-6 chromosome, complete genome
GCF_030167965.1_ASM3016796v1_genomic	Streptomyces sp. 2P-4 chromosome, complete genome
GCF_900236475.1_NRRL3882_genomic	Streptomyces chartreusis NRRL 3882 isolate NRRL3882 chromosome I
GCF_016906245.1_ASM1690624v1_genomic	Streptomyces californicus strain FDAARGOS_1213 chromosome
GCF_000297155.3_ASM29715v3_genomic	Streptomyces tsukubensis NRRL18488 chromosome
GCF_003994395.1_ASM399439v1_genomic	Streptomyces griseoviridis strain F1-27 chromosome, complete genome
GCF_015160855.1_ASM1516085v1_genomic	Streptomyces ferrugineus strain CCTCC AA2014009 chromosome, complete genome
GCF_014673495.1_ASM1467349v1_genomic	Streptomyces griseofuscus strain DSM 40191 chromosome, complete genome
GCF_022869105.1_ASM2286910v1_genomic	Streptomyces sp. BJ20 chromosome, complete genome
GCF_002847285.1_ASM284728v1_genomic	Streptomyces sp. CMB-StM0423 chromosome, complete genome
GCF_019703895.1_ASM1970389v1_genomic	Streptomyces sp. EAS-AB2608 strain NBRC 114648 chromosome
GCF_001685355.1_ASM168535v1_genomic	Streptomyces lincolnensis strain NRRL 2936 chromosome
GCF_002804165.1_ASM280416v1_genomic	Streptomyces cavourensis strain 1AS2a chromosome, complete genome
GCF_009936315.1_ASM993631v1_genomic	Streptomyces antimycoticus strain NBRC 100767 chromosome
GCF_001704195.1_ASM170419v1_genomic	Streptomyces sampsonii strain KJ40 chromosome, complete genome
GCF_003950035.1_ASM395003v1_genomic	Streptomyces sp. W1SF4 chromosome, complete genome
GCF_028198125.1_ASM2819812v1_genomic	Streptomyces sp. HUAS 31 chromosome, complete genome
GCF_030450125.1_ASM3045012v1_genomic	Streptomyces sp. WP-1 chromosome
GCF_001735805.1_ASM173580v1_genomic	Streptomyces fodineus strain TW1S1 chromosome, complete genome
GCF_003721495.1_ASM372149v1_genomic	Streptomyces sp. ADI95-16 chromosome, complete genome
GCF_023515955.1_ASM2351595v1_genomic	Streptomyces sp. RerS4 chromosome, complete genome
GCF_008642335.1_ASM864233v1_genomic	Streptomyces venezuelae strain ATCC 14585 chromosome, complete genome
GCF_003147545.1_ASM314754v1_genomic	Streptomyces globisporus strain TFH56 chromosome, complete genome
GCF_024600715.1_ASM2460071v1_genomic	Streptomyces sp. HL-66 chromosome, complete genome
GCF_023716005.1_ASM2371600v1_genomic	Streptomyces filamentosus strain L30 chromosome, complete genome
GCF_025908395.1_ASM2590839v1_genomic	Streptomyces milbemycinicus strain SIPI-054 chromosome SIPI-054
GCF_009299385.1_ASM929938v1_genomic	Streptomyces cinereoruber strain ATCC 19740 chromosome, complete genome
GCF_012044595.1_ASM1204459v1_genomic	Streptomyces antibioticus strain DSM 41481 chromosome, complete genome
GCF_022385335.1_ASM2238533v1_genomic	Streptomyces deccanensis strain KCTC 19241 chromosome, complete genome
GCF_002832675.1_ASM283267v1_genomic	Streptomyces sp. S063 chromosome, complete genome
GCF_003097515.1_ASM309751v1_genomic	Streptomyces tirandamycinicus strain HNM0039 chromosome, complete genome
GCF_012273515.1_ASM1227351v1_genomic	Streptomyces sp. RPA4-2 chromosome, complete genome
GCF_000261345.2_ASM26134v2_genomic	Streptomyces globisporus C-1027 chromosome, complete genome
GCF_024365045.1_ASM2436504v1_genomic	Streptomyces cavourensis strain F2 chromosome, complete genome
GCF_904440635.1_Streptomyces_sp._St70_complete_genome_genomic	Streptomyces sp. KY70 isolate Streptomyces sp. KY70 genome chromosome KY70
GCF_024752535.1_ASM2475253v1_genomic	Streptomyces albus strain DSM 40763 chromosome, complete genome
GCF_003945525.1_ASM394552v1_genomic	Streptomyces sp. WAC 01438 chromosome, complete genome
GCF_001011035.1_ASM101103v1_genomic	Streptomyces sp. CNQ-509 chromosome, complete genome
GCF_025643355.1_ASM2564335v1_genomic	Streptomyces sp. SCSIO ZS0520 chromosome, complete genome
GCF_027947595.1_ASM2794759v1_genomic	Streptomyces lienomycini strain DSM 41475 chromosome, complete genome
GCF_027942015.1_ASM2794201v1_genomic	Streptomyces goshikiensis strain CGMCC 4.1796 chromosome, complete genome
GCF_022699385.1_ASM2269938v1_genomic	Streptomyces tubbatahanensis strain DSD3025 chromosome, complete genome
GCF_001542625.1_ASM154262v2_genomic	Streptomyces griseochromogenes strain ATCC 14511 chromosome, complete genome
GCF_030291795.1_ASM3029179v1_genomic	Streptomyces antimycoticus strain FIM95-F1 chromosome, complete genome
GCF_002591335.1_ASM259133v1_genomic	Streptomyces malaysiensis strain DSM 4137 chromosome, complete genome
GCF_001484565.1_ASM148456v1_genomic	Streptomyces sp. CdTB01 chromosome, complete genome
GCF_009498275.1_ASM949827v1_genomic	Streptomyces fagopyri strain QMT-28 chromosome, complete genome
GCF_001931635.1_ASM193163v1_genomic	Streptomyces sp. Tue 6075 strain Tue6075 chromosome, complete genome
GCF_017358145.1_ASM1735814v1_genomic	Streptomyces sp. CA-256286 chromosome, complete genome
GCF_014216335.1_ASM1421633v1_genomic	Streptomyces rutgersensis strain NBH77 chromosome, complete genome
GCF_008642315.1_ASM864231v1_genomic	Streptomyces venezuelae strain ATCC 14584 chromosome, complete genome
GCF_003955715.1_ASM395571v1_genomic	Streptomyces aquilus strain GGCR-6 chromosome, complete genome
GCF_006516935.1_ASM651693v1_genomic	Streptomyces griseorubiginosus strain BTU6 chromosome, complete genome
GCF_021496465.1_ASM2149646v1_genomic	Streptomyces collinus strain SQ chromosome, complete genome
GCF_030294945.1_SGFS_1.0_genomic	Streptomyces graminofaciens strain A-8890 chromosome
GCF_021496785.1_ASM2149678v1_genomic	Streptomyces sp. A1-5 chromosome
GCF_002007685.1_ASM200768v1_genomic	Streptomyces sp. fd1-xmd chromosome, complete genome
GCF_015767875.1_ASM1576787v1_genomic	Streptomyces clavuligerus strain F1D26 chromosome, complete genome
GCF_008704575.1_ASM870457v1_genomic	Streptomyces galilaeus strain ATCC 14969 chromosome, complete genome
GCF_006088715.1_ASM608871v1_genomic	Streptomyces sp. YIM 121038 chromosome, complete genome
GCF_008705135.1_ASM870513v1_genomic	Streptomyces coeruleorubidus strain ATCC 13740 chromosome, complete genome
GCF_016906205.1_ASM1690620v1_genomic	Streptomyces californicus strain FDAARGOS_1212 chromosome
GCF_026636035.1_ASM2663603v1_genomic	Streptomyces albidoflavus strain J1074_D14 4N24 chromosome, complete genome
GCF_001886595.1_ASM188659v1_genomic	Streptomyces venezuelae strain NRRL B-65442 chromosome
GCF_026635925.1_ASM2663592v1_genomic	Streptomyces albidoflavus strain J1074_D14 chromosome, complete genome
GCF_000331185.2_ASM33118v2_genomic	Streptomyces rimosus subsp. rimosus ATCC 10970 chromosome, complete genome
GCF_008704425.1_ASM870442v1_genomic	Streptomyces fradiae ATCC 10745 = DSM 40063 strain ATCC 10745 chromosome, complete genome
GCF_022647665.1_ASM2264766v1_genomic	Streptomyces formicae strain 1H-GS9 chromosome, complete genome
GCF_030406865.1_ASM3040686v1_genomic	Streptomyces sp. P9-2B-2 chromosome
GCF_027497495.1_ASM2749749v1_genomic	Streptomyces tubercidicus strain DSM 40261 chromosome, complete genome
GCF_020026305.1_ASM2002630v1_genomic	Streptomyces sp. 135 chromosome, complete genome
GCF_021441825.1_ASM2144182v1_genomic	Streptomyces spinosirectus strain CRSS-Y-16 chromosome, complete genome
GCF_002021875.1_ASM202187v1_genomic	Streptomyces hygroscopicus strain XM201 chromosome, complete genome
GCF_009739905.1_ASM973990v1_genomic	Streptomyces ficellus strain NRRL 8067 chromosome, complete genome
GCF_016605905.1_ASM1660590v1_genomic	Streptomyces sp. XC 2026 chromosome, complete genome
GCF_001598115.1_ASM159811v2_genomic	Streptomyces sp. AgN23 chromosome, complete genome
GCF_024297125.1_ASM2429712v1_genomic	Streptomyces cavourensis strain 2BA6PG chromosome, complete genome
GCF_013414305.1_ASM1341430v1_genomic	Streptomyces sp. Rer75 chromosome
GCF_015767755.1_ASM1576775v1_genomic	Streptomyces clavuligerus strain F1D4 chromosome, complete genome
GCF_025854275.1_ASM2585427v1_genomic	Streptomyces peucetius strain NA0869 chromosome, complete genome
GCF_008639165.1_ASM863916v1_genomic	Streptomyces venezuelae ATCC 10712 chromosome, complete genome
GCF_003627815.1_ASM362781v1_genomic	Streptomyces hundungensis strain BH38 chromosome, complete genome
GCF_025642155.1_ASM2564215v1_genomic	Streptomyces sp. HUAS 15-9 chromosome, complete genome
GCF_007856155.1_ASM785615v1_genomic	Streptomyces qinzhouensis strain SSL-25 chromosome, complete genome
GCF_030544505.1_ASM3054450v1_genomic	Streptomyces sp. SNU607 chromosome, complete genome
GCF_004104485.1_ASM410448v1_genomic	Streptomyces sp. endophyte_N2 chromosome, complete genome
GCF_020783595.1_ASM2078359v1_genomic	Streptomyces fungicidicus strain F2 chromosome, complete genome
GCF_003054555.1_ASM305455v1_genomic	Streptomyces lunaelactis strain MM109 chromosome, complete genome
GCF_023702655.1_ASM2370265v1_genomic	Streptomyces sp. Caat 7-52 chromosome, complete genome
GCF_013009255.1_ASM1300925v1_genomic	Streptomyces sp. Z423-1 chromosome
GCF_021029465.1_ASM2102946v1_genomic	Streptomyces sp. Go40/10 strain Go 40/10 chromosome, complete genome
GCF_029167005.1_ASM2916700v1_genomic	Streptomyces sp. VNUA24 chromosome, complete genome
GCF_011694815.1_ASM1169481v1_genomic	Streptomyces liangshanensis strain QMT-12 chromosome, complete genome
GCF_947311705.1_CCOS_2040.3_genomic	Streptomyces albidoflavus strain CCOS 2040 isolate Stup19_F108 chromosome 1
GCF_022846675.1_ASM2284667v1_genomic	Streptomyces hygroscopicus strain HOK021 chromosome
GCF_019056675.1_ASM1905667v1_genomic	Streptomyces sp. GMY02 chromosome, complete genome
GCF_015767775.1_ASM1576777v1_genomic	Streptomyces clavuligerus strain F1D7 chromosome, complete genome
GCF_008704795.1_ASM870479v1_genomic	Streptomyces spectabilis strain ATCC 27465 chromosome, complete genome
GCF_003945505.1_ASM394550v1_genomic	Streptomyces sp. WAC 06738 chromosome, complete genome
GCF_004524875.1_ASM452487v1_genomic	Streptomyces sp. S501 chromosome, complete genome
GCF_008704445.1_ASM870444v1_genomic	Streptomyces prasinus strain ATCC 13879 chromosome, complete genome
GCF_013364155.1_ASM1336415v1_genomic	Streptomyces sp. NA02950 chromosome, complete genome
GCF_014083985.1_ASM1408398v1_genomic	Streptomyces sp. SCUT-3 chromosome, complete genome
GCF_003994375.1_ASM399437v1_genomic	Streptomyces lydicus strain WYEC 108 chromosome, complete genome
GCF_003443735.1_ASM344373v1_genomic	Streptomyces sp. CC0208 chromosome, complete genome
GCF_009834145.1_ASM983414v1_genomic	Streptomyces sp. HF10 chromosome, complete genome
GCF_008704855.1_ASM870485v1_genomic	Streptomyces platensis strain ATCC 23948 chromosome, complete genome
GCF_017311125.1_ASM1731112v1_genomic	Streptomyces sp. M54 chromosome
GCF_026642235.1_ASM2664223v1_genomic	Streptomyces cavourensis strain NA4 chromosome, complete genome
GCF_023168385.1_ASM2316838v1_genomic	Streptomyces sp. PLM4 chromosome
GCF_018069625.1_ASM1806962v1_genomic	Streptomyces yatensis strain DSM 41771 chromosome, complete genome
GCF_008704495.1_ASM870449v1_genomic	Streptomyces kanamyceticus strain ATCC 12853 chromosome, complete genome
GCF_027107535.1_ASM2710753v1_genomic	Streptomyces aurantiacus strain Qhu-M197 chromosome, complete genome
GCF_030406905.1_ASM3040690v1_genomic	Streptomyces sp. HUAS CB01 chromosome, complete genome
GCF_000830005.1_ASM83000v1_genomic	Streptomyces vietnamensis strain GIMV4.0001 chromosome, complete genome
GCF_028885415.1_ASM2888541v1_genomic	Streptomyces coeruleorubidus strain DM isolate Shanghai chromosome, complete genome
GCF_015910445.1_ASM1591044v1_genomic	Streptomyces bathyalis strain ASO4wet chromosome, complete genome
GCF_020783515.1_ASM2078351v1_genomic	Streptomyces fungicidicus strain F10 chromosome, complete genome
GCF_013375055.1_ASM1337505v1_genomic	Streptomyces chartreusis strain NA02069 chromosome, complete genome
GCF_003454755.1_ASM345475v1_genomic	Streptomyces clavuligerus strain F1D-5 chromosome, complete genome
GCF_028752555.1_ASM2875255v1_genomic	Streptomyces clavuligerus strain DSM 738 chromosome, complete genome
GCF_003208035.1_ASM320803v1_genomic	Streptomyces actuosus strain ATCC 25421 chromosome, complete genome
GCF_007113505.2_ASM711350v2_genomic	Streptomyces sp. S1A1-8 chromosome, complete genome
GCF_002943895.1_ASM294389v1_genomic	Streptomyces sp. WAC00288 chromosome, complete genome
GCF_002812405.1_ASM281240v1_genomic	Streptomyces sp. M56 chromosome
GCF_021665875.1_ASM2166587v1_genomic	Streptomyces sp. AMCC400023 chromosome, complete genome
GCF_001013905.1_sleC34_genomic	Streptomyces leeuwenhoekii strain type strain (C34 = DSM 42122 = NRRL B-24963) chromosome 1
GCF_014701095.1_ASM1470109v1_genomic	Streptomyces tuirus strain JCM 4255 chromosome
GCF_010669165.1_ASM1066916v1_genomic	Streptomyces aureoverticillatus strain HN6 chromosome, complete genome
GCF_025163575.1_ASM2516357v1_genomic	Streptomyces albulus strain IFO14147 chromosome, complete genome
GCF_010523235.1_ASM1052323v1_genomic	Streptomyces sp. 604F chromosome, complete genome
GCF_016128295.1_ASM1612829v1_genomic	Streptomyces alfalfae strain Men-myco-93-63 chromosome, complete genome
GCF_000816025.1_ASM81602v1_genomic	Streptomyces sp. 769 chromosome, complete genome
GCF_014216315.1_ASM1421631v1_genomic	Streptomyces finlayi strain NBSH44 chromosome, complete genome
GCF_017352335.1_ASM1735233v1_genomic	Streptomyces nodosus strain ZJB2016050 chromosome, complete genome
GCF_020790115.1_ASM2079011v1_genomic	Streptomyces lydicus strain M01 chromosome, complete genome
GCF_000010605.1_ASM1060v1_genomic	Streptomyces griseus subsp. griseus NBRC 13350, complete sequence
GCF_008642375.1_ASM864237v1_genomic	Streptomyces venezuelae strain ATCC 15068 chromosome, complete genome
GCF_022695635.1_ASM2269563v1_genomic	Streptomyces sp. A10(2020) chromosome, complete genome
GCF_029760955.1_ASM2976095v1_genomic	Streptomyces sp. HUAS 5 chromosome, complete genome
GCF_024611995.1_ASM2461199v1_genomic	Streptomyces sp. NBC_00162 chromosome, complete genome
GCF_003344965.1_ASM334496v1_genomic	Streptomyces paludis strain GSSD-12 chromosome, complete genome
GCF_004795715.1_ASM479571v1_genomic	Streptomyces sp. SS52 chromosome, complete genome
GCF_003344445.1_ASM334444v1_genomic	Streptomyces lincolnensis strain LC-G chromosome, complete genome
GCF_008704555.1_ASM870455v1_genomic	Streptomyces nitrosporeus strain ATCC 12769 chromosome, complete genome
GCF_015767915.1_ASM1576791v1_genomic	Streptomyces clavuligerus strain F1D35 chromosome, complete genome
GCF_007113665.2_ASM711366v2_genomic	Streptomyces sp. S1D4-14 chromosome, complete genome
GCF_013364335.1_ASM1336433v1_genomic	Streptomyces buecherae strain NA00687 chromosome, complete genome
GCF_014083905.1_ASM1408390v1_genomic	Streptomyces lincolnensis strain B48 chromosome, complete genome
GCF_018141485.1_ASM1814148v1_genomic	Streptomyces alfalfae strain XN-04 chromosome, complete genome
GCF_000177195.2_ASM17719v2_genomic	Streptomyces sp. SirexAA-E, complete sequence
GCF_000359525.1_ASM35952v1_genomic	Streptomyces albidoflavus, complete sequence
GCF_001611795.1_ASM161179v1_genomic	Streptomyces qaidamensis strain S10 chromosome, complete genome
GCF_024612015.1_ASM2461201v1_genomic	Streptomyces sp. CA-210063 chromosome, complete genome
GCF_015601545.1_ASM1560154v1_genomic	Streptomyces albidoflavus strain W68 chromosome, complete genome
GCF_021545335.1_ASM2154533v1_genomic	Streptomyces sp. GQFP chromosome
GCF_003950055.1_ASM395005v1_genomic	Streptomyces sp. KPB2 chromosome, complete genome
GCF_003330865.1_ASM333086v1_genomic	Streptomyces atratus strain SCSIO_ZH16 chromosome, complete genome
GCF_023376055.1_ASM2337605v1_genomic	Streptomyces fradiae strain ZXY017 chromosome, complete genome
GCF_002803845.1_ASM280384v1_genomic	Streptomyces lavendulae subsp. lavendulae strain CCM 3239 chromosome, complete genome
GCF_020616555.1_ASM2061655v1_genomic	Streptomyces longhuiensis strain BH-MK-02 chromosome, complete genome
GCF_025642135.1_ASM2564213v1_genomic	Streptomyces sp. HUAS 13-4 chromosome unmamed1, complete sequence
GCF_009495655.1_ASM949565v1_genomic	Streptomyces sp. SYP-A7193 chromosome, complete genome
GCF_022807935.1_ASM2280793v1_genomic	Streptomyces sp. HP-A2021 chromosome, complete genome
GCF_001431765.1_ASM143176v1_genomic	Streptomyces sp. FR-008 chromosome, complete genome
GCF_008639045.1_ASM863904v1_genomic	Streptomyces venezuelae strain ATCC 21113 chromosome, complete genome
GCF_003391135.1_ASM339113v1_genomic	Streptomyces olivoreticuli subsp. olivoreticuli strain ATCC 31159 chromosome, complete genome
GCF_003665435.1_ASM366543v1_genomic	Streptomyces fungicidicus strain TXX3120 chromosome, complete genome
GCF_008642355.1_ASM864235v1_genomic	Streptomyces venezuelae strain ATCC 14583 chromosome, complete genome
GCF_020783635.1_ASM2078363v1_genomic	Streptomyces fungicidicus strain F7 chromosome, complete genome
GCF_002556545.1_ASM255654v1_genomic	Streptomyces formicae strain KY5 chromosome, complete genome
GCF_008704515.1_ASM870451v1_genomic	Streptomyces viridosporus T7A strain ATCC 39115 chromosome, complete genome
GCF_004328625.1_ASM432862v1_genomic	Streptomyces seoulensis strain KCTC 9819 chromosome, complete genome
GCF_015767895.1_ASM1576789v1_genomic	Streptomyces clavuligerus strain F1D31 chromosome, complete genome
GCF_029866785.1_ASM2986678v1_genomic	Streptomyces sp. B146 chromosome, complete genome
GCF_024218735.1_ASM2421873v1_genomic	Streptomyces rimosus subsp. rimosus strain HP126 chromosome, complete genome
GCF_003945545.1_ASM394554v1_genomic	Streptomyces sp. WAC 01529 chromosome, complete genome
GCF_030553055.1_ASM3055305v1_genomic	Streptomyces sp. XD-27 chromosome, complete genome
GCF_027626975.1_ASM2762697v1_genomic	Streptomyces nigrescens strain DSM 40276 chromosome, complete genome
GCF_030406845.1_ASM3040684v1_genomic	Streptomyces sp. P9-2B-1 chromosome
GCF_020783555.1_ASM2078355v1_genomic	Streptomyces fungicidicus strain F8 chromosome, complete genome
GCF_020410765.1_ASM2041076v1_genomic	Streptomyces marincola strain SCSIO 64649 chromosome, complete genome
GCF_000147815.2_ASM14781v3_genomic	Streptomyces violaceusniger Tu 4113, complete sequence
GCF_017916255.1_ASM1791625v1_genomic	Streptomyces mobaraensis NBRC 13819 = DSM 40847 chromosome, complete genome
GCF_005519465.1_ASM551946v1_genomic	Streptomyces clavuligerus strain ATCC 27064 chromosome, complete genome
GCF_008705255.1_ASM870525v1_genomic	Streptomyces venezuelae strain ATCC 10595 chromosome, complete genome
GCF_011751035.2_ASM1175103v2_genomic	Streptomyces sp. MBT27 chromosome, complete genome
GCF_002028385.1_ASM202838v1_genomic	Streptomyces sp. 3211 isolate 3 chromosome, complete genome
GCF_002192455.1_ASM219245v1_genomic	Streptomyces albireticuli strain MDJK11 chromosome, complete genome
GCF_013394065.1_ASM1339406v1_genomic	Streptomyces rectiverticillatus strain B15-08 chromosome, complete genome
GCF_020783575.1_ASM2078357v1_genomic	Streptomyces fungicidicus strain ATCC 21013 chromosome, complete genome
GCF_000993785.3_ASM99378v3_genomic	Streptomyces xiamenensis strain MCCC 1A01550 chromosome, complete genome
GCF_016467295.1_ASM1646729v1_genomic	Streptomyces murinus strain Am1 chromosome, complete genome
GCF_002009175.1_ASM200917v1_genomic	Streptomyces niveus strain SCSIO 3406 chromosome, complete genome
GCF_021383925.1_ASM2138392v1_genomic	Streptomyces sp. BSE6.1 chromosome, complete genome
GCF_005490965.1_ASM549096v1_genomic	Streptomyces sp. SGAir0924 chromosome, complete genome
GCF_026898115.1_ASM2689811v1_genomic	Streptomyces sp. S465 chromosome, complete genome
GCF_004104505.1_ASM410450v1_genomic	Streptomyces sp. M2 chromosome, complete genome
GCF_002082175.1_ASM208217v1_genomic	Streptomyces violaceoruber strain S21 chromosome, complete genome
GCF_008704715.1_ASM870471v1_genomic	Streptomyces chartreusis strain ATCC 14922 chromosome, complete genome
GCF_020783535.1_ASM2078353v1_genomic	Streptomyces fungicidicus strain F9 chromosome, complete genome
GCF_014070435.1_ASM1407043v1_genomic	Streptomyces pristinaespiralis strain PR11 chromosome, complete genome
GCF_003032475.1_ASM303247v1_genomic	Streptomyces sp. P3 chromosome, complete genome
GCF_028622875.1_ASM2862287v1_genomic	Streptomyces sp. MMBL 11-1 chromosome, complete genome
GCF_029167025.1_ASM2916702v1_genomic	Streptomyces noursei strain C27 chromosome, complete genome
GCF_006229535.1_ASM622953v1_genomic	Streptomyces rimosus strain WT5260 chromosome, complete genome
GCF_003074055.1_ASM307405v1_genomic	Streptomyces nigra strain 452 chromosome, complete genome
GCF_024298965.1_ASM2429896v1_genomic	Streptomyces rapamycinicus NRRL 5491 chromosome, complete genome
GCF_000009765.2_ASM976v2_genomic	Streptomyces avermitilis MA-4680 = NBRC 14893, complete sequence
GCF_013317105.1_ASM1331710v1_genomic	Streptomyces coelicolor strain M1154/pAMX4/pGP1416 chromosome, complete genome
GCF_022760195.1_ASM2276019v1_genomic	Streptomyces rimosus subsp. rimosus strain R7 chromosome, complete genome
GCF_000280865.2_ASM28086v2_genomic	Streptomyces auratus AGR0001 chromosome, complete genome
GCF_014489615.1_ASM1448961v1_genomic	Streptomyces genisteinicus strain CRPJ-33 chromosome
GCF_020099395.1_ASM2009939v1_genomic	Streptomyces mobaraensis strain DSM 40587 chromosome, complete genome
GCF_013401535.1_ASM1340153v1_genomic	Streptomyces sp. CB04723 chromosome, complete genome
GCF_000695235.1_ASM69523v1_genomic	Streptomyces albulus strain NK660 chromosome, complete genome
GCF_015767815.1_ASM1576781v1_genomic	Streptomyces clavuligerus strain F1D14 chromosome, complete genome
GCF_016917755.1_ASM1691775v1_genomic	Streptomyces noursei strain A-2-1 chromosome, complete genome
GCF_008642295.1_ASM864229v1_genomic	Streptomyces venezuelae strain ATCC 21782 chromosome, complete genome
GCF_003122365.1_ASM312236v1_genomic	Streptomyces spongiicola strain HNM0071 chromosome, complete genome
GCF_006716135.1_ASM671613v1_genomic	Streptomyces calvus strain DSM 41452 chromosome, complete genome
GCF_022026295.1_ASM2202629v1_genomic	Streptomyces sp. NBU3104 chromosome, complete genome
GCF_026427415.1_ASM2642741v1_genomic	Streptomyces tanashiensis strain Kala chromosome, complete genome
GCF_008931305.1_ASM893130v1_genomic	Streptomyces coelicolor A3(2) strain CFB_NBC_0001 chromosome, complete genome
GCF_000761215.1_ASM76121v1_genomic	Streptomyces glaucescens strain GLA.O chromosome, complete genome
GCF_024666385.1_ASM2466638v1_genomic	Streptomyces yangpuensis strain CM253 chromosome, complete genome
GCF_001729485.1_ASM172948v1_genomic	Streptomyces lydicus strain 103 chromosome, complete genome
GCF_013423905.1_ASM1342390v1_genomic	Streptomyces sp. NEAU-sy36 chromosome, complete genome
GCF_026239535.1_ASM2623953v1_genomic	Streptomyces sp. Je 1-4 4N24_ara chromosome, complete genome
GCF_003428925.1_ASM342892v1_genomic	Streptomyces koyangensis strain VK-A60T chromosome, complete genome
GCF_000816465.3_ASM81646v4_genomic	Streptomyces pluripotens strain MUSC 137 chromosome, complete genome
GCF_018310575.1_ASM1831057v1_genomic	Streptomyces sp. V17-9 chromosome, complete genome
GCF_022695595.1_ASM2269559v1_genomic	Streptomyces sp. MST-110588 chromosome, complete genome
GCF_003675325.1_ASM367532v1_genomic	Streptomyces dangxiongensis strain Z022 chromosome, complete genome
GCF_019599145.1_ASM1959914v1_genomic	Streptomyces akebiae strain MG28 chromosome, complete genome
GCF_027625935.1_ASM2762593v1_genomic	Streptomyces sp. HUAS 2-6 chromosome, complete genome
GCF_017526105.1_ASM1752610v1_genomic	Streptomyces cyanogenus strain S136 chromosome, complete genome
GCF_000444875.1_ASM44487v1_genomic	Streptomyces collinus Tu 365, complete sequence
GCF_009789635.1_ASM978963v1_genomic	Streptomyces sp. QHH-9511 chromosome, complete genome
GCF_001278075.1_ASM127807v1_genomic	Streptomyces pristinaespiralis strain HCCB 10218 chromosome, complete genome
GCF_023614235.1_ASM2361423v1_genomic	Streptomyces sp. MRC013 chromosome, complete genome
GCF_009857135.1_ASM985713v1_genomic	Streptomyces sp. HM190 chromosome, complete genome
GCF_026210455.1_ASM2621045v1_genomic	Streptomyces sp. GBA 94-10 4N24 chromosome, complete genome
GCF_015708605.1_ASM1570860v1_genomic	Streptomyces clavuligerus strain ATCC 27064 isolate Leon-isolate chromosome, complete genome
GCF_013364315.1_ASM1336431v1_genomic	Streptomyces microflavus strain NA06532 chromosome, complete genome
GCF_904440645.1_Streptomyces_sp._St75_complete_genome_genomic	Streptomyces sp. KY75 isolate Streptomyces sp. KY75 genome chromosome KY75
GCF_000385945.1_ASM38594v1_genomic	Streptomyces microflavus DSM 40593, complete sequence
GCF_016598575.1_ASM1659857v1_genomic	Streptomyces sp. HSG2 chromosome, complete genome
GCF_003261055.1_ASM326105v1_genomic	Streptomyces cadmiisoli strain ZFG47 chromosome, complete genome
GCF_020740535.1_ASM2074053v1_genomic	Streptomyces sp. MA3_2.13 chromosome, complete genome
GCF_002090335.1_ASM209033v1_genomic	Streptomyces sp. MOE7 chromosome, complete genome
GCF_022759525.1_ASM2275952v1_genomic	Streptomyces mobaraensis strain DSM 40587 chromosome, complete genome
GCF_015767935.1_ASM1576793v1_genomic	Streptomyces clavuligerus strain F1D28 chromosome, complete genome
GCF_003352445.1_ASM335244v1_genomic	Streptomyces cavourensis strain TJ430 chromosome, complete genome
GCF_030345275.1_ASM3034527v1_genomic	Streptomyces albidoflavus strain MGMM6 chromosome, complete genome
GCF_002910725.2_ASM291072v2_genomic	Streptomyces sp. SM17 chromosome, complete genome
GCF_009184865.1_ASM918486v1_genomic	Streptomyces phaeolivaceus strain GY16 chromosome, complete genome
GCF_005860785.2_ASM586078v2_genomic	Streptomyces sp. So13.3 chromosome, complete genome
GCF_000931445.1_ASM93144v1_genomic	Streptomyces cyaneogriseus subsp. noncyanogenus strain NMWT 1 chromosome, complete genome
GCF_001654495.1_ASM165449v1_genomic	Streptomyces sp. SAT1 chromosome, complete genome
GCF_001267885.1_ASM126788v1_genomic	Streptomyces ambofaciens ATCC 23877 chromosome, complete genome
GCF_029167625.1_ASM2916762v1_genomic	Streptomyces sp. AM 4-1-1 chromosome, complete genome
GCF_008704935.1_ASM870493v1_genomic	Streptomyces vinaceus strain ATCC 27476 chromosome, complete genome
GCF_014217585.1_ASM1421758v1_genomic	Streptomyces sp. INR7 chromosome, complete genome
GCF_009832925.1_ASM983292v1_genomic	Streptomyces sp. Tu 2975 chromosome, complete genome
GCF_026167665.1_ASM2616766v1_genomic	Streptomyces drozdowiczii strain MDA8-470 chromosome, complete genome
GCF_017933115.1_ASM1793311v1_genomic	Streptomyces sp. LBUM 1482 chromosome
GCF_007113405.2_ASM711340v2_genomic	Streptomyces sp. RLB1-8 chromosome, complete genome
GCF_003932715.1_ASM393271v1_genomic	Streptomyces tsukubensis strain NRRL 18488 chromosome, complete genome
GCF_001767375.1_ASM176737v1_genomic	Streptomyces olivaceus strain KLBMP 5084 chromosome, complete genome
GCF_014852565.2_ASM1485256v2_genomic	Streptomyces caniscabiei strain ID03-3A chromosome, complete genome
GCF_001750785.1_ASM175078v1_genomic	Streptomyces rubrolavendulae strain MJM4426 chromosome, complete genome
GCF_001577385.1_ASM157738v1_genomic	Streptomyces albidoflavus strain SM254 chromosome, complete genome
GCF_029167585.1_ASM2916758v1_genomic	Streptomyces sp. AM 3-1-1 chromosome, complete genome
GCF_016906265.1_ASM1690626v1_genomic	Streptomyces californicus strain FDAARGOS_1210 chromosome
GCF_008642275.1_ASM864227v1_genomic	Streptomyces venezuelae strain ATCC 21018 chromosome, complete genome
GCF_022221585.1_ASM2222158v1_genomic	Streptomyces inhibens strain NRRL30439 chromosome, complete genome
GCF_018604545.1_ASM1860454v1_genomic	Streptomyces sp. MG62 chromosome, complete genome
GCF_028421465.1_ASM2842146v1_genomic	Streptomyces xanthophaeus strain KPP03845 chromosome, complete genome
GCF_009650765.1_ASM965076v1_genomic	Streptomyces sp. SUK 48 chromosome, complete genome
GCF_015160875.1_ASM1516087v1_genomic	Streptomyces chromofuscus strain DSM 40273 chromosome, complete genome
GCF_009834105.1_ASM983410v1_genomic	Streptomyces sp. GF20 chromosome, complete genome
GCF_001693675.1_ASM169367v1_genomic	Streptomyces clavuligerus strain F613-1 chromosome, complete genome
GCF_008704395.1_ASM870439v1_genomic	Streptomyces alboniger strain ATCC 12461 chromosome, complete genome
GCF_011820545.1_ASM1182054v1_genomic	Streptomyces sp. DSM 40868 chromosome, complete genome
GCF_022827705.1_ASM2282770v1_genomic	Streptomyces sp. CB09030 chromosome, complete genome
GCF_017933235.1_ASM1793323v1_genomic	Streptomyces sp. LBUM 1480 chromosome
GCF_016804005.1_ASM1680400v1_genomic	Streptomyces pratensis strain S10 chromosome, complete genome
GCF_025957665.1_ASM2595766v1_genomic	Streptomyces sp. BI87 chromosome, complete genome
GCF_000092385.1_ASM9238v1_genomic	Streptomyces bingchenggensis BCW-1, complete sequence
GCF_007363395.1_ASM736339v1_genomic	Streptomyces spectabilis strain NRRL 2792 chromosome, complete genome
GCF_015767795.1_ASM1576779v1_genomic	Streptomyces clavuligerus strain F1D10 chromosome, complete genome
GCF_006974005.1_ASM697400v1_genomic	Streptomyces malaysiensis strain DSM 4137 chromosome, complete genome
GCF_018255875.1_ASM1825587v1_genomic	Streptomyces lavendulae subsp. lavendulae strain Del-LP chromosome, complete genome
GCF_000612545.2_ASM61254v2_genomic	Streptomyces sp. PCS3-D2 isolate P1 chromosome
GCF_011650445.1_ASM1165044v1_genomic	Streptomyces sp. VN1 chromosome, complete genome
GCF_030552875.1_ASM3055287v1_genomic	Streptomyces sp. HUAS CX7 chromosome unmamed1, complete sequence
GCF_017751265.1_ASM1775126v1_genomic	Streptomyces rimosus subsp. rimosus strain SRI-4018v0 chromosome, complete genome
GCF_030028615.1_ASM3002861v1_genomic	Streptomyces sp. BPPL-273 chromosome
GCF_024349765.1_ASM2434976v1_genomic	Streptomyces nigrescens strain HEK616 chromosome
GCF_015767735.1_ASM1576773v1_genomic	Streptomyces clavuligerus strain F1D1 chromosome, complete genome
GCF_003173275.1_ASM317327v1_genomic	Streptomyces sp. NEAU-S7GS2 chromosome, complete genome
GCF_016919685.1_ASM1691968v1_genomic	Streptomyces tsukubensis strain L20 chromosome
GCF_009796285.1_ASM979628v1_genomic	Streptomyces broussonetiae strain T44 chromosome
GCF_001632865.1_ASM163286v1_genomic	Streptomyces ambofaciens strain DSM 40697 chromosome, complete genome
GCF_026810505.1_ASM2681050v1_genomic	Streptomyces sp. Je 1-369 chromosome, complete genome
GCF_016803985.1_ASM1680398v1_genomic	Streptomyces koyangensis strain SCSIO 5802 chromosome, complete genome

## Sheet: Table_S2_domain_detection
PFAM	in BGC	out BGC	% in vs out BGC ranges	Total detected
TetR_N	6976	39671	14.95	46647
HATPase_c	3860	32899	10.50	36759
Response_reg	3289	27752	10.60	31041
Sigma70_r4_2	3231	25681	11.18	28912
HTH_31	3781	23823	13.70	27604
GerE	4752	20833	18.57	25585
HATPase_c_2	2635	19915	11.69	22550
HTH_3	3179	18393	14.74	21572
Sigma70_r2	2073	18496	10.08	20569
GntR	1952	18013	9.78	19965
Sigma70_r4	1922	17255	10.02	19177
HisKA_3	1749	13294	11.63	15043
Trans_reg_C	2714	11954	18.50	14668
HTH_24	1541	12921	10.66	14462
HTH_1	1966	11937	14.14	13903
PK_Tyr_Ser-Thr	905	12853	6.58	13758
HTH_IclR	1384	11516	10.73	12900
MerR_1	1388	11182	11.04	12570
HTH_18	1964	9755	16.76	11719
MerR	1290	9852	11.58	11142
LacI	979	8488	10.34	9467
HTH_27	1069	7717	12.17	8786
HTH_5	1240	7467	14.24	8707
HTH_20	1245	6899	15.29	8144
HTH_AraC	1037	5478	15.92	6515
HTH_30	731	5724	11.32	6455
HTH_AsnC-type	803	5397	12.95	6200
BTAD	2190	3632	37.62	5822
IclR	596	5162	10.35	5758
HxlR	926	4446	17.24	5372
HTH_DeoR	526	4627	10.21	5153
MLTR_LBD	869	4163	17.27	5032
Sigma70_r3	329	4581	6.70	4910
Sigma70_ECF	311	4571	6.37	4882
PadR	580	4205	12.12	4785
TetR_C_1	643	3945	14.01	4588
HTH_26	937	3609	20.61	4546
HTH_11	391	3851	9.22	4242
TetR_C_11	576	3454	14.29	4030
Whib	208	3606	5.45	3814
HTH_17	275	3499	7.29	3774
CarboxypepD_reg	294	3332	8.11	3626
TetR_C_43	448	3168	12.39	3616
TetR_C_6	527	2977	15.04	3504
zf-CGNR	302	2900	9.43	3202
CSD	459	2546	15.27	3005
TetR_C_24	361	2553	12.39	2914
ABATE	249	2632	8.64	2881
zf-HC2	390	2405	13.95	2795
TetR_C_33	526	2246	18.98	2772
DeoRC	293	2458	10.65	2751
MerR-DNA-bind	322	2406	11.80	2728
LytR_C	90	2574	3.38	2664
TetR_C_13	373	2176	14.63	2549
AHSA1	325	1933	14.39	2258
HTH_19	275	1954	12.34	2229
TetR_C_46	108	1989	5.15	2097
PucR	136	1917	6.62	2053
Staph_reg_Sar_Rot	245	1759	12.23	2004
DNA_binding_1	136	1756	7.19	1892
FUR	118	1635	6.73	1753
TetR_C_31	219	1518	12.61	1737
HTH_28	304	1410	17.74	1714
Sigma54_activat	145	1522	8.70	1667
HTH_29	261	1228	17.53	1489
HTH_Crp_2	104	1348	7.16	1452
Vir_act_alpha_C	240	1180	16.90	1420
Penicillinase_R	211	1206	14.89	1417
Inhibitor_I36	212	1190	15.12	1402
Rrf2	115	1264	8.34	1379
HTH_6	86	1235	6.51	1321
Sigma70_r1_2	69	1245	5.25	1314
TetR_C_32	135	1082	11.09	1217
TrmB	148	1058	12.27	1206
Inhibitor_I9	149	993	13.05	1142
SSI	155	918	14.45	1073
TetR_C_16	179	875	16.98	1054
zf-FPG_IleRS	59	953	5.83	1012
UvrA_DNA-bind	75	914	7.58	989
TetR_C_13_2	121	839	12.60	960
InhA-like_MAM	63	882	6.67	945
Bac_DNA_binding	21	886	2.32	907
OrfB_Zn_ribbon	126	773	14.02	899
YbjN	33	839	3.78	872
SWIM	54	817	6.20	871
TetR_C_7	141	718	16.41	859
Trns_repr_metal	73	781	8.55	854
HTH_Tnp_4	153	696	18.02	849
HTH_67	96	750	11.35	846
HTH_25	73	768	8.68	841
HATPase_c_3	122	701	14.82	823
NrtR_WHD	30	757	3.81	787
zf-dskA_traR	45	708	5.98	753
Fe_dep_repress	91	647	12.33	738
KdpD	68	659	9.35	727
HTH_41	45	651	6.47	696
TetR_C_45	487	208	70.07	695
TetR_C_15	54	633	7.86	687
AidB_N	73	608	10.72	681
Barstar	64	576	10.00	640
HTH_22	131	507	20.53	638
YbaB_DNA_bd	26	591	4.21	617
HTH_38	81	534	13.17	615
RCC1	204	376	35.17	580
TetR_C_22	24	538	4.27	562
HTH_21	123	434	22.08	557
LexA_DNA_bind	442	110	80.07	552
Rv2175c_wHTH	14	535	2.55	549
RCC1_2	226	319	41.47	545
HTH_58	28	514	5.17	542
HTH_OrfB_IS605	83	458	15.34	541
P-II	7	531	1.30	538
HTH_8	30	501	5.65	531
HTH_33	103	423	19.58	526
RskA_C	79	429	15.55	508
AraR_C	22	479	4.39	501
GreA_GreB	51	445	10.28	496
Ribosom_S30AE_C	5	461	1.07	466
Fe_dep_repr_C	5	461	1.07	466
SbcD_C	56	409	12.04	465
GreA_GreB_N	30	434	6.47	464
BaxI_1	10	451	2.17	461
LiaF-like_C	54	396	12.00	450
GKRP_SIS_N	18	430	4.02	448
FBP_C	64	381	14.38	445
zf-C4_ClpX	0	442	0.00	442
NirdL-like_HTH	7	434	1.59	441
TetR_C_38	4	437	0.91	441
HTH_PafC	2	438	0.45	440
GlnR_1st	6	432	1.37	438
zf-CHC2	11	426	2.52	437
MEDS	65	371	14.91	436
Ribosomal_S30AE	0	436	0.00	436
RecR_ZnF	18	417	4.14	435
Bac_DnaA_C	6	429	1.38	435
BPA	5	430	1.15	435
BLACT_WH	7	427	1.61	434
NusG	5	429	1.15	434
DNA_ligase_ZBD	5	429	1.15	434
BldD-like_C	3	431	0.69	434
Put_DNA-bind_N	0	434	0.00	434
RuvB_C	10	422	2.31	432
DraK_HK_N	9	423	2.08	432
Arg_repressor_C	5	427	1.16	432
Arg_repressor	5	427	1.16	432
HTH_WhiA	4	428	0.93	432
HTH_ParB	2	430	0.46	432
HisKA_2	6	425	1.39	431
HWE_HK	6	425	1.39	431
PdtaS_GAF	6	425	1.39	431
WHD	54	374	12.62	428
NrdR-like_N	408	19	95.55	427
HRQ1_WHD	7	416	1.65	423
HA2_N	10	412	2.37	422
PriA_3primeBD	48	366	11.59	414
TetR_C_20	54	357	13.14	411
SPOB_a	21	389	5.12	410
Bax1-I	9	401	2.20	410
Inhibitor_I78	7	392	1.75	399
zf-CDGSH	41	354	10.38	395
HTH_34	96	283	25.33	379
zf-TFIIB	16	359	4.27	375
TetR_C_29	9	362	2.43	371
RskA_N	35	321	9.83	356
TetR_C_21	54	281	16.12	335
TetR_C_23	8	311	2.51	319
LytTR	92	224	29.11	316
Crp	10	304	3.18	314
His_kinase	86	222	27.92	308
RHH_1	39	266	12.79	305
MerR_2	14	285	4.68	299
TrwB_AAD_bind	11	284	3.73	295
HTH_16	2	288	0.69	290
zf-ISL3	68	213	24.20	281
Serpin	78	198	28.26	276
TetR_C_27	8	263	2.95	271
ScfRs	76	162	31.93	238
DtxR	1	226	0.44	227
DprA_WH	21	205	9.29	226
Arabinose_bd	22	197	10.05	219
GKRP_SIS_2	7	196	3.45	203
HTH_36	20	177	10.15	197
TetR_C_34	44	149	22.80	193
HTH_37	13	168	7.18	181
HTH_7	20	151	11.70	171
HTH_47	19	149	11.31	168
KORA	29	137	17.47	166
TetR_C_28	12	154	7.23	166
Phage_CI_repr	31	129	19.38	160
TetR_C_30	7	149	4.49	156
Ad_Cy_reg	7	140	4.76	147
TetR_C_41	40	92	30.30	132
HTH_Tnp_ISL3	35	95	26.92	130
Arc	22	104	17.46	126
TetR_C_35	38	85	30.89	123
HrcA_DNA-bdg	29	91	24.17	120
AraC_N	7	108	6.09	115
HTH_65	21	90	18.92	111
EthR_C	11	99	10.00	110
HTH_64	9	99	8.33	108
CysA_C_terminal	4	103	3.74	107
TetR_C_40	34	70	32.69	104
Inhibitor_I42	10	89	10.10	99
Phage_AlpA	3	85	3.41	88
HTH_62	2	59	3.28	61
A_amylase_inhib	11	45	19.64	56
AbiEi_4	1	52	1.89	53

## Sheet: Table_S3_regulatory_families
Name	Pfam 1	Pfam 2	Pfam 3	Pfam 4
Stress-induced reg. ABATE, zf-CGNR	ABATE	zf-CGNR
DnaA, regulating chromosomal replication	Bac_DnaA	Bac_DnaA_C
LysR	LysR_substrate	HTH_1
NrtR	NUDIX	NrtR_WHD
ArgR	Arg_repressor	Arg_repressor_C
NrdR	NrdR-like_N	ATP-cone
Metallo beta lactamases	Lactamase_B	BLACT_WH
Molecular chaperones, or heat shock proteins (Hsps)	HATPase_c_3	HSP90
YheO-like PAS domain	HTH_22	PAS_6
SbcD, DNA repair	SbcD_C	Metallophos
Rex, Redox-sensing transcriptional repressor	Put_DNA-bind_N	CoA_binding
DUF4910 - HTH_47	HTH_47	DUF4910
RodZ	RodZ_C	HTH_25
LexA	LexA_DNA_bind	Peptidase_S24
Sigma 54, S30AE ribosomal, light repressed protein	Ribosomal_S30AE	Ribosomal_S30AE_C
HTH_23, HTH_33	HTH_23	HTH_33
Rv2175c, unknown function	Rv2175c_C	Rv2175c_wHTH
GreA/GreB, transcription elongation factor	GreA_GreB	GreA_GreB_N
ParB, chromosome partition	ParBc	HTH_ParB
6-O-methylguanine-DNA methyltransferases, DNA repair protein	DNA_binding_1	Methyltransf_1N
Sugar isomerase	SIS	HTH_6
LytR, cell envelope-related	LytR_C	LytR_cpsA_psr
PadR, phenolic acid repressor	PadR	Vir_act_alpha_C
Formamidopyrimidine-DNA glycosylase (Fpg), DNA repair	Fapy_DNA_glyco	H2TH	zf-FPG_IleRS
WhiA, sporulation factor	WhiA_N	HTH_WhiA	LAGLIDADG_WhiA
RuvB, RuvABC resolvasome, DNA repair	RuvB_C	RuvB_N	AAA_lid_4
Fe-dependent repressor, Diphtheria toxin repressor	Fe_dep_repr_C	FeoA	Fe_dep_repress
AidB, DNA repair	AidB_N	Acyl-CoA_dh_1	Acyl-CoA_dh_M
OrfB, transposase DNA binding	HTH_OrfB_IS605	OrfB_Zn_ribbon	OrfB_IS605
UvrA, nucleotide excision repair	ABC_tran	UvrA_inter	UvrA_DNA-bind
Carboxypeptidase regulatory-like, MFS transporter	CarboxypepD_reg	MFS_1
Carboxypeptidase regulatory-like, YceI	CarboxypepD_reg	YceI
Endonuclease 1	HTH_Tnp_4	DDE_Tnp_1
Endonuclease 4	HTH_Tnp_4	DDE_Tnp_4
Endonuclease 3, HTH29	DDE_3	HTH_29
Endonuclease 3, HTH32	DDE_3	HTH_32
RecR, DNA repair	RecR_C	RecR_ZnF	Toprim_4	RecR_HhH
GntR, MocR type	GntR	Aminotran_1_2
GntR, FCD containing	GntR	FCD
GntR, DasR/HutC like	GntR	UTRA
Integrase regulation	rve	HTH_21
Integrases rve/rve3	rve	rve_3
Integrases LZ_Tnp_IS481	LZ_Tnp_IS481	rve_3
MerR - TOBE	TOBE	MerR
HTH_17 - TOBE	TOBE	HTH_17
HTH_17 - Citrate_synt	Citrate_synt	HTH_17
HTH20 - AHSA1 Heat shock protein	AHSA1	HTH_20
HTH20 - DUF5937	DUF5937	HTH_20
ArsR	HTH_5	DUF5937
DeoR sugar catabolism	DeoRC	HTH_DeoR
DeoR sugar catabolism, Peripla_BP_3	Peripla_BP_3	HTH_DeoR
LacI	Peripla_BP_3	LacI
LacI, Peripla_BP_1	Peripla_BP_1	LacI
Short-chain fatty acyl coenzyme A regulator	HTH_3	ScfRs	Peptidase_M78
BldD	HTH_3	BldD-like_C
Pyridoxamine 5'-phosphate oxidase	HTH_3	Pyridox_ox_2
EPSP synthase	HTH_3	EPSP_synthase
XRE	HTH_3	Cupin_2
MmyB-like, HTH3	HTH_3	MLTR_LBD
DUF5753, HTH3	HTH_3	DUF5753
DUF5753, HTH31	HTH_31	DUF5753
MmyB-like, HTH31	HTH_31	MLTR_LBD
XRE-like, HTH31	HTH_31	Cupin_2
DUF2690, HTH31	HTH_31	DUF2690
Peptidoglycan binding domain, HTH31	HTH_31	PG_binding_1
TetR_C_1	TetR_N	TetR_C_1
TetR_C_11	TetR_N	TetR_C_11
TetR_C_13, AcuR, acrylate-responsive repressor	TetR_N	TetR_C_13
TetR_C_13_2, LmrA/YxaF-like	TetR_N	TetR_C_13_2
TetR_C_14, MftR, Mycofactin biosynthesis	TetR_N	TetR_C_14
TetR_C_15	TetR_N	TetR_C_15
TetR_C_16	TetR_N	TetR_C_16
TetR_C_20	TetR_N	TetR_C_20
TetR_C_21	TetR_N	TetR_C_21
TetR_C_22, SCO1712-like	TetR_N	TetR_C_22
TetR_C_23	TetR_N	TetR_C_23
TetR_C_24	TetR_N	TetR_C_24
TetR_C_27	TetR_N	TetR_C_27
TetR_C_30	TetR_N	TetR_C_30
TetR_C_31	TetR_N	TetR_C_31
TetR_C_32	TetR_N	TetR_C_32
TetR_C_33	TetR_N	TetR_C_33
TetR_C_34	TetR_N	TetR_C_34
TetR_C_38	TetR_N	TetR_C_38
TetR_C_43, SbtR-like	TetR_N	TetR_C_43
ScbR-like, TetR	TetR_N	TetR_C_45
TetR_C_46, DesT-like	TetR_N	TetR_C_46
TetR_C_6, BetI-like	TetR_N	TetR_C_6
TetR_C_7, AefR-like	TetR_N	TetR_C_7
Sigma70, NPCBM	Sigma70_r2	NPCBM
Sigma70, CAP, Cysteine-rich secretory protein	Sigma70_r2	CAP
Sigma70	Sigma70_r2	Sigma70_r1_2 / Sigma70_r3 / Sigma70_r4
Sigma70-2	Sigma70_r2	Sigma70_r4_2
Anti-sigma-K factor rskA	zf-HC2	RskA_C
Anti-sigma factor, Sigma70	zf-HC2	Sigma70_r2
Anti-sigma factor, Mycothiol maleylpyruvate isomerase	zf-HC2	MDMPI_N
TipAS antibiotic-recognition domain, MerR family	MerR_1	TipAS
LitR-like, MerR family	MerR_1	B12-binding_2
DNA polymerase III beta subunit, MerR family	MerR_1	DNA_pol3_beta_2
Protein phosphatase 2C, MerR family	MerR_1	PP2C_2
HEAT repeats, MerR family	MerR_1	HEAT_2
GyrI-like, cyclopropanoid hydrolysis, MerR family	MerR_1	GyrI-like
Arabinose-binding domain of AraC	HTH_18	Arabinose_bd
DUF6597	HTH_18	DUF6597
DJ-1_PfpI	HTH_18	DJ-1_PfpI
Cupin_6, AraC family	HTH_18	Cupin_6
AraC binding domain 2	HTH_18	AraC_binding_2
AraC binding domain	HTH_18	AraC_binding
GyrI-like, cyclopropanoid hydrolysis, AraC family	HTH_18	GyrI-like
AlkA, DNA repair	HTH_18	Ada_Zn_binding	AlkA_N	HhH-GPD
AraC-HTH	DJ-1_PfpI	HTH_AraC
AsnC 3, asparagine synthesis	AsnC_trans_reg_3	HTH_AsnC-type
AsnC, asparagine synthesis	AsnC_trans_reg	HTH_AsnC-type
AsnC, HTH24, asparagine synthesis	AsnC_trans_reg	HTH_24
ROK, HTH24, carbon catabolite repression	ROK	HTH_24
ROK, MarR, carbon catabolite repression	ROK	MarR_2
ROK, IclR, carbon catabolite repression	ROK	HTH_IclR
MarR	MarR_2	HTH_38
IclR	IclR	HTH_IclR
IclR, Response_reg	HTH_IclR	Response_reg
Transcriptional activator PafBC, DNA damage	HTH_PafC	WYL
HTH11, WYL	HTH_11	WYL
HTH11, response_reg	HTH_11	Response_reg
GlnR	GlnR_1st	Trans_reg_C
Two-component system, Trans_reg_C, Response_reg	Trans_reg_C	Response_reg
SARP, small	Trans_reg_C	BTAD
SARP, medium	Trans_reg_C	BTAD	NB-ARC
SARP, large	Trans_reg_C	BTAD	TPR_12 / TPR_10
SARP-LAL-AAA_22	Trans_reg_C	BTAD	AAA_22
SARP-LAL-AAA_16	Trans_reg_C	BTAD	AAA_16
SARP, other, medium	Trans_reg_C	BTAD
SARP, other, large	Trans_reg_C	BTAD
LytTR	Response_reg	LytTR
AmiR and NasR transcription antitermination regulators (ANTAR)	Response_reg	ANTAR
Oxidoreductases	Response_reg	Pyr_redox_2
LuxR	Response_reg	GerE
Histidine kinase, Response_reg	Response_reg	HisKA	HATPase_c
Histidine kinase, GAF, Response_reg	Response_reg	HisKA	HATPase_c	GAF
Stage II sporulation protein E (SpoIIE), Response_reg	Response_reg	SpoIIE
HAMP, Response_reg	Response_reg	HAMP
LuxR-like (AAA_16)	GerE	AAA_16
LuxR-like (AAA_22)	GerE	AAA_22
LuxR-like (GAF)	GerE	GAF
LuxR-like (PAS), large	GerE	PAS_4
LuxR-like (PAS), small	GerE	PAS_4
PucR, purine catabolism regulatory protein	HTH_30	PucR
PucR, purine catabolism regulatory protein, GGDEF_2	HTH_30	GGDEF_2
PucR, purine catabolism regulatory protein, all	HTH_30	GGDEF_2	PucR
HTH30, GAF	HTH_30	GAF
GGDEF_2, GAF	GGDEF_2	GAF
Crp	HTH_Crp_2	cNMP_binding
Histidine kinase 2-like	HATPase_c_2
Histidine kinase-like	HATPase_c

## Sheet: Table_S4_SARP_distribution
Species	BGC type	Count
Streptomyces	terpene	211
Streptomyces	ni-siderophore	140
Streptomyces	nrps	130
Streptomyces	butyrolactone	122
Streptomyces	t1pks	113
Streptomyces	t2pks	93
Streptomyces	ripp-like	83
Streptomyces	ectoine	70
Streptomyces	nrps-like	61
Mycobacterium	t1pks	61
Streptomyces	t3pks	60
Streptomyces	t1pks nrps hybrid	55
Mycolicibacterium	t1pks	55
Rhodococcus	nrps	49
Streptomyces	lassopeptide	49
Streptomyces	nrps nrps-like hybrid	46
Streptomyces	melanin	45
Lentzea	terpene	42
Micromonospora	terpene	42
Streptomyces	lanthipeptide-class-i	38
Streptomyces	thiopeptide lap hybrid	36
Streptomyces	lanthipeptide-class-iii	36
Paenibacillus	nrps	36
Nocardia	t1pks	34
Streptomyces	hydrogen-cyanide	33
Mycobacteroides	t1pks	33
Streptomyces	nrps nrp-metallophore hybrid	31
Mycobacteroides	t1pks nrps ectoine nrp-metallophore hybrid	27
Streptomyces	t1pks nrps-like hybrid	26
Actinomadura	terpene	26
Lysinibacillus	betalactone	24
Streptomyces	cdps	23
Rhodococcus	lap	23
Rhodococcus	t1pks	22
Streptomyces	napaa	21
Streptomyces	thiopeptide lap rre-containing hybrid	21
Nonomuraea	terpene	21
Paenibacillus	terpene	21
Amycolatopsis	terpene	21
Microbispora	terpene	21
Rhodococcus	terpene	20
Fusobacterium	nrps-like	20
Streptomyces	betalactone	20
Micromonospora	t3pks	20
Paenibacillus	lassopeptide	20
Streptomyces	lanthipeptide-class-iv	19
Paenibacillus	proteusin	18
Streptomyces	lanthipeptide-class-ii lanthipeptide-class-iii hybrid	18
Streptomyces	other	18
Nocardia	nrps	17
Paenibacillus	rre-containing	16
Herbidospora	nrps	16
Lentzea	redox-cofactor	15
Micromonospora	t1pks	15
Bradyrhizobium	hserlactone	15
Lentzea	thiopeptide lap hybrid	15
Streptomyces	lanthipeptide-class-ii	15
Lentzea	napaa	14
Mycolicibacterium	nrps-like	14
Mycobacterium	nrps-like	14
Mycobacterium	nrps	14
Rhodococcus	lanthipeptide-class-iii	14
Rhodococcus	redox-cofactor	14
Actinomadura	nrps	14
Amycolatopsis	t1pks	14
Actinomadura	t1pks	13
Nocardiopsis	t1pks	13
Mycolicibacterium	ripp-like	13
Curtobacterium	ni-siderophore	13
Streptomyces	indole	13
Paenibacillus	cyclic-lactone-autoinducer	13
Paenibacillus	nrps nrp-metallophore hybrid	12
Bradyrhizobium	ripp-like	12
Brevibacillus	rre-containing	12
Thomasclavelia	cyclic-lactone-autoinducer	12
Mycobacteroides	nrps ectoine nrp-metallophore hybrid	12
Amycolatopsis	ectoine	12
Lentzea	nrps-like	12
Paenibacillus	t3pks	12
Streptomyces	t1pks nrps nrps-like hybrid	12
Lentzea	t1pks	11
Lentzea	lanthipeptide-class-iii	11
Bradyrhizobium	hydrogen-cyanide	11
Rhodococcus	nrps-like	11
Nocardiopsis	nrps	11
Prescottella	t1pks	11
Nocardioides	betalactone	11
Mesorhizobium	rre-containing	11
Arthrobacter	t3pks	11
Clostridium	cyclic-lactone-autoinducer	11
Alcaligenes	hydrogen-cyanide	11
Amycolatopsis	lanthipeptide-class-iii	10
Saccharopolyspora	ectoine	10
Kitasatospora	terpene	10
Streptomyces	nucleoside	10
Catellatospora	terpene	10
Streptomyces	t1pks nrps lanthipeptide-class-ii nrps-like hybrid	10
Rhodococcus	betalactone	10
Glycomyces	hydrogen-cyanide	10
Rhodococcus	butyrolactone	10
Nonomuraea	t1pks	10
Streptomyces	linaridin	10
Streptomyces	rre-containing	10
Rhodococcus	napaa	10
Nonomuraea	nrps	10
Curtobacterium	terpene	9
Lentzea	nrps	9
Streptomyces	t2pks lap hybrid	9
Mycobacteroides	nrps	9
Microbispora	nrps	9
Micromonospora	ni-siderophore	9
Actinoplanes	terpene	9
Micromonospora	nrps	9
Streptomyces	t1pks butyrolactone hybrid	9
Streptomyces	t1pks other hybrid	9
Nocardioides	napaa	9
Umezawaea	terpene	9
Gordonia	t1pks nrps-like hybrid	9
Actinoplanes	t3pks	9
Microbispora	rre-containing	9
Microbispora	t1pks	8
Lentzea	lanthipeptide-class-ii	8
Amycolatopsis	ripp-like	8
Herbidospora	t1pks	8
Mycolicibacterium	terpene	8
Mesorhizobium	hserlactone	8
Actinoplanes	ni-siderophore	8
Streptomyces	nrps pks-like hybrid	8
Micromonospora	ripp-like	8
Micromonospora	naggn	8
Mycobacterium	t1pks nrps hybrid	8
Cellulomonas	ni-siderophore	8
Micromonospora	nrps-like	8
Nocardia	napaa	8
Mycolicibacterium	nrps nrp-metallophore hybrid	8
Mycobacterium	redox-cofactor	8
Lentzea	ni-siderophore	8
Nonomuraea	ripp-like	8
Saccharothrix	terpene	8
Nocardioides	nrps-like	7
Actinokineospora	terpene	7
Ornithinimicrobium	terpene	7
Paenibacillus	ranthipeptide	7
Streptomyces	nrps terpene nrps-like hybrid	7
Micromonospora	t2pks	7
Nonomuraea	ni-siderophore	7
Streptomyces	arylpolyene	7
Streptomyces	t3pks nrps hybrid	7
Streptomyces	t1pks pks-like hybrid	7
Glycomyces	ni-siderophore	7
Streptomyces	lanthipeptide-class-iii ripp-like hybrid	7
Nocardioides	redox-cofactor	7
Catellatospora	nrps	7
Micromonospora	t1pks nrps nrps-like hybrid	7
Streptomyces	aminopolycarboxylic-acid	7
Mycolicibacterium	napaa	7
Micromonospora	t1pks nrps hybrid	7
Streptomyces	hgle-ks	7
Bradyrhizobium	terpene	7
Actinomadura	ni-siderophore	7
Streptomyces	t2pks butyrolactone hybrid	7
Nocardia	terpene	7
Paenibacillus	phosphonate	7
Nocardia	nrps ripp-like hybrid	7
Amycolatopsis	napaa	7
Mycobacterium	terpene	7
Rhodococcus	ectoine	7
Microbispora	ni-siderophore	7
Amycolatopsis	redox-cofactor	7
Actinomyces	thiopeptide	7
Salinispora	t1pks	7
Cellulomonas	t3pks	7
Kribbella	ni-siderophore	7
Microbacterium	terpene	7
Paenibacillus	transat-pks nrps hybrid	7
Streptomyces	t1pks terpene hybrid	6
Nonomuraea	t1pks nrps hybrid	6
Actinokineospora	napaa	6
Salinispora	nrps	6
Streptomyces	t1pks butyrolactone other hybrid	6
Agrobacterium	nrps nrp-metallophore hybrid	6
Streptosporangium	nrps	6
Actinomadura	ripp-like	6
Nocardiopsis	terpene	6
Nocardia	t2pks	6
Alcaligenes	phosphonate-like	6
Mycolicibacterium	nrps	6
Arthrobacter	napaa	6
Salinispora	t3pks	6
Nonomuraea	t3pks	6
Nocardia	ectoine	6
Nocardioides	t3pks	6
Streptomyces	t1pks hgle-ks hybrid	6
Nonomuraea	napaa	6
Kribbella	napaa	6
Rhodococcus	ripp-like	6
Curtobacterium	ripp-like	6
Mycobacterium	ripp-like	6
Salinispora	t1pks other hybrid	6
Amycolatopsis	nrps	6
Streptosporangium	terpene	6
Amycolatopsis	cdps	6
Nonomuraea	lanthipeptide-class-iii	6
Nonomuraea	lanthipeptide-class-iv	6
Amycolatopsis	nrps-like	6
Nocardia	ripp-like	6
Paenibacillus	nrps-like	6
Arthrobacter	betalactone	6
Nonomuraea	rre-containing	6
Kitasatospora	nrps	6
Streptomyces	nrps terpene hybrid	6
Rhizobium	thioamitides	6
Kitasatospora	lanthipeptide-class-iv	6
Streptomyces	lap	6
Geodermatophilus	terpene	6
Streptomyces	ectoine butyrolactone hybrid	6
Saccharothrix	nrps	6
Streptomyces	t2pks terpene hybrid	6
Streptomyces	nrps other hybrid	6
Gordonia	terpene	6
Curtobacterium	nrps-like	6
Streptomyces	terpene thiopeptide lap hybrid	6
Saccharothrix	redox-cofactor	6
Cupriavidus	terpene	6
Aeromicrobium	terpene	6
Streptomyces	arylpolyene nrps-like hybrid	6
Kribbella	lanthipeptide-class-iii	6
Actinomadura	nrps nrp-metallophore hybrid	5
Kitasatospora	lanthipeptide-class-iii	5
Paenibacillus	lanthipeptide-class-ii	5
Eubacterium	cyclic-lactone-autoinducer	5
Streptomyces	t1pks ripp-like hybrid	5
Glycomyces	terpene	5
Glycomyces	butyrolactone	5
Pseudarthrobacter	ni-siderophore	5
Geodermatophilus	nrps-like	5
Bacillus	terpene	5
Paenibacillus	ectoine	5
Streptomyces	t1pks prodigiosin nrps-like hybrid	5
Microbacterium	betalactone	5
Streptomyces	nrps ripp-like hybrid	5
Mycobacterium	t3pks	5
Streptomyces	phenazine	5
Lentzea	lassopeptide	5
Herbidospora	t1pks nrps hybrid	5
Kibdelosporangium	nrps	5
Actinoplanes	nrps	5
Arthrobacter	ni-siderophore	5
Geodermatophilus	ripp-like	5
Mycolicibacterium	t1pks nrps nrp-metallophore hybrid	5
Kribbella	ripp-like	5
Rhizobium	hserlactone	5
Gordonia	t1pks	5
Umezawaea	t1pks	5
Actinokineospora	nrps nrp-metallophore hybrid	5
Streptomyces	t1pks nrps thiopeptide lap hybrid	5
Streptomyces	t2pks pks-like hybrid	5
Desulfitobacterium	cyclic-lactone-autoinducer	5
Leptospira	ripp-like	5
Hungatella	cyclic-lactone-autoinducer	5
Actinomadura	nrps-like	5
Nonomuraea	nrps nrp-metallophore hybrid	5
Mesorhizobium	lassopeptide rre-containing hybrid	5
Microbacterium	t3pks	5
Streptomyces	t2pks ripp-like hybrid	5
Sporosarcina	terpene	5
Faecalibacterium	cyclic-lactone-autoinducer	5
Nonomuraea	hydrogen-cyanide	5
Lentzea	ripp-like	5
Streptomyces	thioamitides	5
Nocardia	nrps nrp-metallophore hybrid	5
Gordonia	nrps	5
Bacillus	t3pks	5
Streptomyces	t1pks terpene nrps-like hybrid	4
Nocardioides	rre-containing	4
Cellulosimicrobium	ripp-like	4
Actinomadura	t1pks hgle-ks hybrid	4
Arthrobacter	ripp-like	4
Jiangella	ni-siderophore	4
Kribbella	terpene	4
Microbispora	lanthipeptide-class-iv	4
Xanthomonas	redox-cofactor	4
Herbidospora	lanthipeptide-class-iii	4
Actinacidiphila	terpene	4
Agrobacterium	thioamitides	4
Nocardia	nrps terpene nrp-metallophore hybrid	4
Lentzea	hgle-ks	4
Actinopolyspora	ectoine	4
Nocardia	t3pks	4
Lentzea	nrps nrps-like hybrid	4
Saccharopolyspora	terpene	4
Amycolatopsis	t3pks nrps nrps-like hybrid	4
Actinoplanes	t1pks	4
Gordonia	nrps betalactone hybrid	4
Cohnella	cyclic-lactone-autoinducer	4
Mycolicibacterium	redox-cofactor	4
Amycolatopsis	t1pks hgle-ks hybrid	4
Mycobacteroides	napaa	4
Actinokineospora	t1pks nrps hybrid	4
Paenibacillus	resorcinol	4
Thermus	terpene	4
Paenibacillus	lap	4
Dactylosporangium	t3pks	4
Amycolatopsis	nrps nrp-metallophore hybrid	4
Paenibacillus	ripp-like	4
Amycolatopsis	t1pks nrps hybrid	4
Streptomyces	hr-t2pks nrps nrps-like hybrid	4
Amycolatopsis	other	4
Amycolatopsis	arylpolyene	4
Gordonia	ripp-like	4
Streptomyces	butyrolactone betalactone hybrid	4
Nocardia	aminopolycarboxylic-acid	4
Lentzea	indole	4
Streptomyces	butyrolactone pks-like hybrid	4
Streptomyces	t1pks nrps butyrolactone hybrid	4
Alcaligenes	ectoine	4
Lysobacter	arylpolyene	4
Lysinibacillus	terpene	4
Mycolicibacter	t1pks nrps nrps-like hybrid	4
Microbispora	ripp-like	4
Mycobacteroides	ectoine	4
Actinomyces	lap	4
Streptomyces	pks-like	4
Microtetraspora	terpene	4
Lentzea	t2pks pks-like ripp-like hybrid	4
Mycobacterium	nrps nrp-metallophore hybrid	4
Streptomyces	triceptide	4
Nocardiopsis	thiopeptide lap rre-containing hybrid	4
Kribbella	hydrogen-cyanide	4
Bradyrhizobium	t3pks	4
Pseudonocardia	terpene	4
Streptomyces	redox-cofactor	4
Actinomadura	nrps lanthipeptide-class-iii hybrid	4
Prescottella	nrps	4
Glycomyces	ripp-like	4
Paenibacillus	nrps nrps-like hybrid	4
Prauserella	terpene	4
Longispora	terpene	4
Salinispora	indole	4
Saccharopolyspora	hgle-ks	4
Paenibacillus	opine-like-metallophore	4
Asanoa	terpene	4
Actinomadura	lanthipeptide-class-i	4
Actinoplanes	ripp-like	4
Enterocloster	ranthipeptide	4
Mycobacterium	t1pks nrps nrps-like hybrid	4
Mycolicibacter	t1pks nrps hybrid	4
Streptomyces	t1pks t2pks pks-like hybrid	4
Actinomycetospora	terpene	4
Paenibacillus	ni-siderophore	4
Salinispora	thiopeptide lap hybrid	4
Micromonospora	t1pks pks-like hybrid	4
Nocardioides	terpene	4
Streptomyces	nrps betalactone hybrid	4
Nonomuraea	t2pks	4
Actinomadura	lassopeptide	4
Amycolatopsis	t1pks nrps nrps-like hybrid	4
Streptomyces	blactam	4
Tsukamurella	t1pks	4
Streptosporangium	ripp-like	4
Kribbella	t1pks t3pks transat-pks nrps hybrid	3
Lentzea	t1pks nrps-like hybrid	3
Microbispora	thiopeptide thioamitides hybrid	3
Curtobacterium	t3pks	3
Kibdelosporangium	redox-cofactor	3
Micromonospora	t1pks other hybrid	3
Brevibacillus	nrps	3
Nocardia	nrps-like	3
Micromonospora	arylpolyene	3
Streptomyces	amglyccycl butyrolactone hybrid	3
Acetobacter	redox-cofactor	3
Actinoalloteichus	ectoine	3
Cohnella	terpene	3
Saccharopolyspora	nrps	3
Lentzea	t3pks	3
Nocardia	hgle-ks	3
Streptomyces	t2pks nrps hybrid	3
Faecalibacterium	ranthipeptide	3
Bradyrhizobium	nrps-like	3
Streptomyces	napaa ripp-like hybrid	3
Nocardiopsis	butyrolactone	3
Lentzea	nrps thiopeptide lap hybrid	3
Actinokineospora	t3pks	3
Catellatospora	t2pks	3
Saccharothrix	nrps nrp-metallophore hybrid	3
Phytoactinopolyspora	hydrogen-cyanide	3
Saccharothrix	t2pks	3
Nocardia	nrps ranthipeptide ripp-like hybrid	3
Saccharothrix	nrps-like	3
Nocardiopsis	nrps thiopeptide lap hybrid	3
Nonomuraea	nrps-like	3
Thermus	pks-like	3
Lentzea	betalactone	3
Lentzea	cdps	3
Skermanella	nrps	3
Nocardiopsis	phenazine	3
Curtobacterium	linaridin	3
Rhodococcus	t1pks furan hybrid	3
Rhizobium	ripp-like	3
Streptomyces	t1pks transat-pks nrps hybrid	3
Actinoplanes	t1pks nrps hybrid	3
Kineococcus	terpene	3
Micromonospora	hydrogen-cyanide	3
Microbispora	t1pks nrps hybrid	3
Bradyrhizobium	nrps	3
Rhizobium	t3pks	3
Pseudonocardia	betalactone	3
Microbispora	nrps-like	3
Microbispora	t1pks phenazine nrps-like hybrid	3
Mesorhizobium	ripp-like	3
Petrotoga	ripp-like	3
Herbidospora	thiopeptide thioamitides hybrid	3
Nocardia	t1pks butyrolactone hybrid	3
Prauserella	napaa	3
Herbidospora	terpene	3
Herbidospora	lanthipeptide-class-v thiopeptide thioamitides hybrid	3
Nocardioides	ni-siderophore	3
Mycolicibacterium	naggn nrps-like hybrid	3
Mycobacteroides	nrps nrps-like hybrid	3
Actinoplanes	nrps-like	3
Streptomyces	t1pks nrps other hybrid	3
Leptolyngbya	nrps-like	3
Gordonia	ectoine	3
Streptomyces	t2pks lap pks-like hybrid	3
Streptomyces	t3pks terpene butyrolactone other pks-like hybrid	3
Actinosynnema	terpene	3
Streptomyces	nrps thioamide-nrp hybrid	3
Streptomyces	arylpolyene nrps nrps-like hybrid	3
Streptomyces	phosphonate	3
Lentzea	t1pks nrps hybrid	3
Streptomyces	arylpolyene nrps hybrid	3
Arthrobacter	nrps-like	3
Actinokineospora	oligosaccharide	3
Amycolatopsis	t2pks	3
Clostridium	ranthipeptide	3
Amycolatopsis	lanthipeptide-class-iii indole hybrid	3
Amycolatopsis	t1pks butyrolactone hybrid	3
Glycomyces	lanthipeptide-class-i	3
Rhizobium	nrps nrp-metallophore hybrid	3
Actinokineospora	ectoine	3
Nocardiopsis	lanthipeptide-class-iii	3
Actinomadura	hydrogen-cyanide	3
Actinoplanes	t2pks	3
Streptomyces	furan	3
Pseudarthrobacter	napaa	3
Streptomyces	t1pks hydrogen-cyanide hybrid	3
Amycolatopsis	thioamitides	3
Amycolatopsis	lanthipeptide-class-ii	3
Nonomuraea	t1pks hr-t2pks hybrid	3
Actinocrispum	nrps	3
Paenibacillus	lanthipeptide-class-i	3
Amycolatopsis	lassopeptide	3
Nonomuraea	betalactone	3
Aminipila	cyclic-lactone-autoinducer	3
Pseudonocardia	napaa	3
Williamsia	nrps	3
Clostridium	ripp-like	3
Antrihabitans	nrps	3
Cellulomonas	terpene	3
Pseudonocardia	t1pks	3
Cupriavidus	betalactone	3
Glycomyces	ectoine	3
Streptomyces	nrps other nrps-like hybrid	3
Salinispora	amglyccycl	3
Streptomyces	lanthipeptide-class-v	3
Halomonas	ripp-like	3
Streptomyces	nrps napaa hybrid	3
Saccharibacillus	proteusin	3
Nocardia	t1pks nrps hybrid	3
Acidipropionibacterium	terpene	3
Azonexus	ripp-like	3
Salinispora	terpene	3
Variovorax	arylpolyene	3
Planomonospora	nrps	3
Actinoplanes	betalactone	3
Actinokineospora	indole	3
Micromonospora	lanthipeptide-class-iii	3
Amycolatopsis	rre-containing	3
Cohnella	proteusin	3
Clostridium	nrps	3
Salinispora	nrps-like	3
Actinacidiphila	t1pks	3
Mycobacterium	t1pks t3pks hybrid	3
Streptomyces	t1pks nrps butyrolactone pks-like hybrid	3
Actinomadura	lanthipeptide-class-iii	3
Actinokineospora	ripp-like	3
Streptomyces	lanthipeptide-class-iv other hybrid	3
Salinispora	t2pks	3
Agromyces	betalactone	3
Mycobacterium	nrps betalactone hybrid	3
Microbacterium	ectoine	3
Actinomadura	t3pks	3
Brevibacterium	ectoine	3
Amycolatopsis	t1pks lap hybrid	3
Streptomyces	transat-pks nrps hybrid	3
Nocardia	t1pks nrps-like hybrid	3
Streptomyces	t1pks nrps nrp-metallophore hybrid	3
Mycolicibacterium	t3pks	3
Lentzea	other	3
Methylomonas	ripp-like	3
Nocardia	nrps ranthipeptide hybrid	3
Micromonospora	nrps betalactone nrps-like hybrid	3
Streptomyces	butyrolactone nrps-like pks-like hybrid	2
Cellulosimicrobium	terpene	2
Sporosarcina	t3pks	2
Streptomyces	t1pks arylpolyene nrps lanthipeptide-class-ii lanthipeptide-class-iii hybrid	2
Alkalihalobacillus	t3pks	2
Streptomyces	t1pks phenazine hybrid	2
Streptosporangium	nrps-like	2
Blautia	nrps	2
Streptomyces	thiopeptide thioamitides hybrid	2
Lysinibacillus	ni-siderophore	2
Plantibacter	ripp-like	2
Sinorhizobium	t1pks	2
Micromonospora	t1pks nrps betalactone hybrid	2
Streptomyces	nrps ni-siderophore hybrid	2
Glycomyces	t3pks	2
Brevibacterium	ripp-like	2
Nocardioides	betalactone nrps-like hybrid	2
Nakamurella	redox-cofactor	2
Actinocrispum	ectoine	2
Streptomyces	ni-siderophore pks-like hybrid	2
Amycolatopsis	butyrolactone	2
Mycobacterium	t1pks nrps-like hybrid	2
Kitasatospora	t3pks	2
Aneurinibacillus	t3pks	2
Streptomyces	t1pks thioamide-nrp hybrid	2
Tindallia	ripp-like	2
Amycolatopsis	t1pks ripp-like hybrid	2
Actinomadura	redox-cofactor	2
Pseudarthrobacter	nrps-like	2
Tsukamurella	linaridin	2
Herbidospora	ripp-like	2
Ensifer	hydrogen-cyanide	2
Bradyrhizobium	redox-cofactor	2
Microtetraspora	nrps-like	2
Bacillus	lap	2
Microtetraspora	rre-containing	2
Alcaligenes	terpene	2
Sutcliffiella	ripp-like	2
Actinoplanes	nrps nrp-metallophore hybrid	2
Streptomyces	t2pks nrps-like hybrid	2
Streptomyces	t1pks nrps pks-like hybrid	2
Bradyrhizobium	t1pks nrps hybrid	2
Streptomyces	t1pks t2pks hybrid	2
Umezawaea	nrps nrp-metallophore hybrid	2
Streptomyces	lassopeptide rre-containing hybrid	2
Streptomyces	terpene lanthipeptide-class-ii hybrid	2
Umezawaea	ni-siderophore	2
Cytobacillus	ni-siderophore	2
Umezawaea	ripp-like	2
Streptomyces	t2pks ectoine butyrolactone hybrid	2
Roseibium	ripp-like	2
Parafrankia	t2pks	2
Undibacterium	thiopeptide	2
Pseudosporangium	ripp-like	2
Herbidospora	lanthipeptide-class-ii lanthipeptide-class-v hybrid	2
Herbidospora	t1pks hr-t2pks hybrid	2
Rhodococcus	t1pks arylpolyene pks-like hybrid	2
Actinoplanes	melanin	2
Cytobacillus	rre-containing	2
Streptomyces	t2pks nrps lap oligosaccharide pks-like hybrid	2
Corynebacterium	ni-siderophore	2
Streptomyces	transat-pks nrps ectoine pks-like hybrid	2
Phytoactinopolyspora	t2pks	2
Mycolicibacter	nrps-like	2
Cohnella	transat-pks nrps hybrid	2
Prauserella	nrps nrp-metallophore hybrid	2
Pseudosporangium	nrps ripp-like hybrid	2
Eubacterium	ripp-like	2
Microtetraspora	nrps	2
Allonocardiopsis	t1pks	2
Phytoactinopolyspora	nrps	2
Streptomyces	hr-t2pks	2
Bailinhaonella	lanthipeptide-class-iv	2
Saccharomonospora	nrps betalactone nrps-like hybrid	2
Amycolatopsis	t1pks nrps-like hybrid	2
Acetoanaerobium	ranthipeptide	2
Streptomyces	lanthipeptide-class-ii lanthipeptide-class-iii lipolanthine hybrid	2
Herbihabitans	lanthipeptide-class-iii	2
Motilibacter	t3pks	2
Streptomyces	t1pks t3pks butyrolactone hybrid	2
Virgibacillus	lanthipeptide-class-ii	2
Streptomyces	nrps nrp-metallophore ripp-like hybrid	2
Rhodococcus	t1pks pks-like hybrid	2
Streptomyces	t1pks nrps thiopeptide lap nrp-metallophore rre-containing hybrid	2
Curtobacterium	lanthipeptide-class-iii	2
Anaerocolumna	cyclic-lactone-autoinducer	2
Motilibacter	terpene	2
Curtobacterium	napaa	2
Paracoccus	ripp-like	2
Streptacidiphilus	butyrolactone	2
Agromyces	terpene	2
Paenibacillus	lanthipeptide-class-iv	2
Goodfellowiella	terpene	2
Actinokineospora	t1pks	2
Actinoplanes	t1pks ni-siderophore hybrid	2
Yinghuangia	terpene	2
Saccharothrix	lanthipeptide-class-iii	2
Lachnoclostridium	ranthipeptide	2
Virgibacillus	terpene	2
Streptomyces	other nrps-like hybrid	2
Streptomyces	hgle-ks napaa hybrid	2
Acetobacterium	terpene	2
Streptomyces	arylpolyene butyrolactone hybrid	2
Streptacidiphilus	terpene	2
Nocardiopsis	ni-siderophore	2
Micromonospora	rre-containing	2
Actinopolyspora	terpene	2
Cytobacillus	terpene	2
Streptomyces	nrps butyrolactone hybrid	2
Micromonospora	lanthipeptide-class-i	2
Sporolactobacillus	rre-containing	2
Yinghuangia	t1pks	2
Streptomyces	transat-pks lanthipeptide-class-iv nrps-like hybrid	2
Coprobacillus	ripp-like	2
Saccharothrix	rre-containing	2
Saccharothrix	t1pks nrps hybrid	2
Actinomadura	t1pks prodigiosin nrps-like hybrid	2
Merdimmobilis	cyclic-lactone-autoinducer	2
Amycolatopsis	aminopolycarboxylic-acid	2
Amycolatopsis	thiopeptide	2
Crossiella	lassopeptide	2
Eisenbergiella	ranthipeptide cyclic-lactone-autoinducer hybrid	2
Saccharothrix	phosphonate	2
Ornithinibacillus	terpene	2
Amycolatopsis	pks-like	2
Embleya	hydrogen-cyanide	2
Mesorhizobium	ectoine	2
Kribbella	thiopeptide lap rre-containing hybrid	2
Mycobacterium	t1pks nrps nrp-metallophore hybrid	2
Microbispora	lap	2
Saccharomonospora	linaridin	2
Mesorhizobium	terpene rre-containing hybrid	2
Marmoricola	rre-containing	2
Kitasatospora	t1pks nrps hybrid	2
Microbispora	t1pks nrps ni-siderophore hybrid	2
Janibacter	ni-siderophore	2
Saccharomonospora	t1pks t3pks nrps-like hybrid	2
Allokutzneria	butyrolactone	2
Propionibacterium	nrps	2
Streptomyces	t1pks hgle-ks nrps nrp-metallophore hybrid	2
Actinomadura	t1pks terpene hybrid	2
Allokutzneria	t1pks	2
Allokutzneria	terpene	2
Streptomyces	t1pks t2pks nrps butyrolactone melanin other nrps-like hybrid	2
Nonomuraea	pks-like	2
Streptomyces	t1pks t3pks nucleoside hybrid	2
Kibdelosporangium	terpene nrps-like hybrid	2
Micromonospora	phenazine	2
Nonomuraea	lanthipeptide-class-ii	2
Goodfellowiella	t1pks	2
Streptomyces	lanthipeptide-class-iii ni-siderophore hybrid	2
Microbispora	napaa	2
Conexibacter	betalactone	2
Microbispora	lanthipeptide-class-iii	2
Rhodococcus	t1pks betalactone hybrid	2
Marmoricola	ni-siderophore	2
Nocardioides	ripp-like	2
Salicibibacter	t3pks	2
Crossiella	terpene	2
Streptomyces	t1pks nrps terpene hybrid	2
Crossiella	nrps	2
Alcaligenes	betalactone	2
Streptomyces	t1pks hgle-ks pks-like hybrid	2
Kribbella	t1pks transat-pks nrps hybrid	2
Kribbella	lap	2
Bordetella	phosphonate-like	2
Actinokineospora	lanthipeptide-class-iv	2
Rummeliibacillus	t3pks	2
Streptomyces	t1pks t2pks butyrolactone nrps-like hybrid	2
Chloroflexus	terpene	2
Streptomyces	t3pks indole hybrid	2
Streptomyces	nrps lanthipeptide-class-i lanthipeptide-class-ii hybrid	2
Terribacillus	terpene	2
Nocardiopsis	ripp-like	2
Nocardiopsis	nrps nrps-like hybrid	2
Catelliglobosispora	terpene	2
Streptomyces	betalactone nrps-like hybrid	2
Actinomadura	nrps betalactone nrps-like hybrid	2
Actinomadura	t1pks t2pks pks-like hybrid	2
Paenarthrobacter	ni-siderophore	2
Mycolicibacterium	naggn	2
Deinococcus	rre-containing	2
Nonomuraea	thiopeptide lap hybrid	2
Streptomyces	nrps hydrogen-cyanide hybrid	2
Streptomyces	t1pks transat-pks-like hybrid	2
Streptomyces	bottromycin	2
Longispora	nrps	2
Phycicoccus	terpene	2
Phytomonospora	terpene	2
Virgibacillus	t3pks	2
Lysinibacillus	t3pks	2
Actinokineospora	betalactone nrps-like hybrid	2
Phytomonospora	t1pks nrps hybrid	2
Nocardioides	t3pks terpene hybrid	2
Agromyces	hydrogen-cyanide	2
Nocardiopsis	terpene ripp-like hybrid	2
Actinomadura	t2pks	2
Thermocatellispora	t1pks	2
Rhodococcus	nrps nrp-metallophore hybrid	2
Catellatospora	ripp-like	2
Rhodococcus	nrps redox-cofactor hybrid	2
Actinoplanes	t1pks nrps nrps-like hybrid	2
Lysinibacillus	lassopeptide cyclic-lactone-autoinducer rre-containing hybrid	2
Nonomuraea	terpene ripp-like hybrid	2
Salinispora	t1pks rre-containing hybrid	2
Micromonospora	lap	2
Kibdelosporangium	ripp-like	2
Nakamurella	ripp-like	2
Sciscionella	nrps	2
Rhodococcus	amglyccycl pks-like hybrid	2
Streptomyces	t1pks butyrolactone pks-like hybrid	2
Lentzea	nrps ni-siderophore hybrid	2
Kibdelosporangium	t1pks nrps-like hybrid	2
Actinoplanes	napaa	2
Kibdelosporangium	t2pks	2
Kibdelosporangium	ectoine	2
Kibdelosporangium	napaa	2
Streptomyces	t1pks nrps ripp-like hybrid	2
Saccharibacillus	terpene	2
Catellatospora	t1pks nrps hybrid	2
Roseiflexus	terpene	2
Nocardioides	other	2
Desulfoluna	ripp-like	2
Bacillus	rre-containing	2
Streptomyces	t2pks oligosaccharide pks-like hybrid	2
Lentzea	t1pks hgle-ks hybrid	2
Kitasatospora	hydrogen-cyanide	2
Kitasatospora	t1pks	2
Salinispora	lanthipeptide-class-ii	2
Ornithinimicrobium	t3pks	2
Microbispora	t3pks lanthipeptide-class-iii hybrid	2
Actinomadura	ectoine	2
Gemmatimonas	terpene	2
Sphaerisporangium	nrps	2
Brevibacillus	terpene	2
Kitasatospora	hr-t2pks	2
Actinokineospora	t1pks nrps nrps-like hybrid	2
Actinokineospora	arylpolyene	2
Nonomuraea	t1pks nrps nrps-like hybrid	2
Ornithinibacillus	t3pks	2
Nakamurella	t3pks	2
Bradyrhizobium	cyanobactin	2
Actinacidiphila	melanin	2
Streptomyces	t1pks t2pks oligosaccharide pks-like hybrid	2
Actinacidiphila	ni-siderophore	2
Saccharothrix	napaa	2
Mesorhizobium	t3pks	2
Chitinibacter	ni-siderophore	2
Lactonifactor	cyclic-lactone-autoinducer	2
Planomonospora	lanthipeptide-class-iv	2
Pseudonocardia	redox-cofactor	2
Lentzea	arylpolyene	2
Hamadaea	ripp-like	2
Streptomyces	lanthipeptide-class-i hydrogen-cyanide hybrid	2
Gracilibacillus	ectoine	2
Thermomonospora	terpene	2
Psychrobacillus	terpene	2
Nocardia	ranthipeptide	2
Actinophytocola	t1pks	2
Nonomuraea	lanthipeptide-class-i	2
Pseudonocardia	ripp-like	2
Lentzea	ni-siderophore nrps-like hybrid	2
Catellatospora	napaa	2
Nonomuraea	terpene lanthipeptide-class-iii hybrid	2
Saccharopolyspora	lassopeptide	2
Cryptosporangium	ni-siderophore	2
Nocardia	thiopeptide lap hybrid	2
Gemmatirosa	nrps	2
Deinococcus	terpene	2
Streptomyces	t1pks t3pks nrps hybrid	2
Amycolatopsis	betalactone	2
Catellatospora	t1pks nrps nrps-like hybrid	2
Actinomadura	lanthipeptide-class-ii	2
Micromonospora	arylpolyene nrps hybrid	2
Brevibacillus	opine-like-metallophore	2
Microbispora	nrps pks-like hybrid	2
Halalkalibacterium (ex Joshi et al. 2022)	ripp-like	2
Actinomadura	cdps	2
Clostridium	cyclic-lactone-autoinducer rre-containing hybrid	2
Gordonia	nrps nrps-like hybrid	2
Microbispora	lanthipeptide-class-ii	2
Actinophytocola	t1pks nrps nrps-like hybrid	2
Microbispora	lanthipeptide-class-i	2
Thermosporothrix	lanthipeptide-class-ii	2
Tomitella	t1pks	2
Kibdelosporangium	terpene	2
Micromonospora	t1pks t2pks nrps 2dos nrps-like hybrid	2
Nonomuraea	t2pks thiopeptide lap hybrid	2
Nocardioides	nrps nrp-metallophore hybrid	2
Mesorhizobium	napaa	2
Promicromonospora	lanthipeptide-class-i	2
Thermoclostridium	ripp-like	2
Streptomyces	thiopeptide lap blactam hybrid	2
Streptomyces	t2pks betalactone pks-like ripp-like hybrid	2
Prauserella	hr-t2pks	2
Streptomyces	t1pks t2pks pks-like ripp-like hybrid	2
Variovorax	hydrogen-cyanide	2
Nonomuraea	hserlactone	2
Catellatospora	resorcinol	2
Streptomyces	terpene melanin hybrid	2
Phycicoccus	nrps-like	2
Streptomyces	nrps betalactone nrps-like hybrid	2
Microbispora	nrps-like pks-like hybrid	2
Blastococcus	betalactone	2
Microbispora	t3pks	2
Aeromicrobium	napaa	2
Mesorhizobium	hydrogen-cyanide	2
Frondihabitans	lanthipeptide-class-iii	2
Microbispora	blactam	2
Couchioplanes	t1pks	2
Streptomyces	nrps lap hybrid	2
Herbiconiux	betalactone	2
Rhizobium	hydrogen-cyanide	2
Nonomuraea	other	2
Tsukamurella	ripp-like	2
Cupriavidus	ripp-like	2
Bittarella	cyclic-lactone-autoinducer	2
Geodermatophilus	t3pks	2
Pseudarthrobacter	betalactone	2
Actinomyces	lanthipeptide-class-ii	2
Cellulosimicrobium	thioamide-nrp	2
Streptomyces	nrps nrps-like ripp-like hybrid	2
Mycolicibacterium	ectoine	2
Chthonomonas	rre-containing	2
Actinomadura	lanthipeptide-class-iv	2
Micromonospora	t1pks nrps-like hybrid	2
Cupriavidus	arylpolyene	2
Intestinimonas	ripp-like	2
Streptomyces	nrps terpene lanthipeptide-class-ii hybrid	2
Holdemanella	ranthipeptide	2
Arthrobacter	ectoine	2
Kitasatospora	nrps terpene nrps-like hybrid	2
Kitasatospora	t2pks	2
Heyndrickxia	t3pks	2
Saccharothrix	t1pks nrps nrps-like hybrid	2
Faecalibacterium	lanthipeptide-class-ii cyclic-lactone-autoinducer hybrid	2
Lacrimispora	ranthipeptide	2
Kitasatospora	linaridin	2
Prescottella	butyrolactone	2
Streptomyces	t1pks nrps thiopeptide lap rre-containing hybrid	2
Modestobacter	terpene	2
Streptomyces	t1pks cdps terpene hybrid	2
Jiangella	redox-cofactor	2
Brevibacillus	lanthipeptide-class-i	2
Ruthenibacterium	cyclic-lactone-autoinducer	2
Eisenbergiella	ranthipeptide	2
Jiangella	t3pks	2
Actinomadura	t1pks nrps-like hybrid	2
Microlunatus	ripp-like	2
Actinokineospora	nrps	2
Mycobacterium	napaa	2
Streptomyces	t2pks nrps oligosaccharide pks-like hybrid	2
Actinokineospora	rre-containing	2
Nocardiopsis	thiopeptide lap hybrid	2
Streptomyces	nrps lanthipeptide-class-ii hybrid	2
Streptomyces	nrps blactam nrps-like hybrid	2
Nocardia	butyrolactone	2
Streptomyces	t3pks terpene butyrolactone other hybrid	2
Streptomyces	nrps ni-siderophore nrp-metallophore hybrid	2
Nocardiopsis	t2pks butyrolactone hybrid	2
Glycomyces	resorcinol	2
Streptosporangium	thiopeptide lap hybrid	2
Acidibrevibacterium	hserlactone	2
Fusicatenibacter	rre-containing	2
Lysobacter	ripp-like	2
Nocardia	redox-cofactor	2
Williamsia	terpene	2
Catellatospora	nrps-like	2
Pseudonocardia	nrps nrp-metallophore hybrid	2
Lachnospira	cyclic-lactone-autoinducer	2
Actinoplanes	lassopeptide	2
Pseudonocardia	t1pks nrps-like hybrid	2
Streptomyces	t1pks ectoine pks-like hybrid	2
Rathayibacter	t3pks	2
Actinoplanes	napaa terpene hybrid	2
Nonomuraea	lanthipeptide-class-v	2
Streptomyces	t1pks lanthipeptide-class-i hybrid	2
Micromonospora	nrps thiopeptide hybrid	1
Streptomyces	t3pks arylpolyene nrps lanthipeptide-class-ii hybrid	1
Desulfonema	ripp-like	1
Micromonospora	t1pks nrps thioamide-nrp hybrid	1
Kibdelosporangium	arylpolyene nrps terpene other hybrid	1
Antrihabitans	nrps redox-cofactor hybrid	1
Cupriavidus	naggn	1
Nocardiopsis	t2pks	1
Geobacter	betalactone	1
Ensifer	hserlactone	1
Variovorax	ripp-like	1
Arachnia	t1pks lanthipeptide-class-iii hybrid	1
Brevibacillus	lanthipeptide-class-ii	1
Actinocatenispora	ni-siderophore	1
Sinanaerobacter	nrps	1
Actinoplanes	t1pks nrps lanthipeptide-class-ii lanthipeptide-class-iii other hybrid	1
Paraburkholderia	terpene	1
Antrihabitans	terpene butyrolactone hybrid	1
Streptomyces	thiopeptide	1
Streptomyces	cdps ripp-like hybrid	1
Nonomuraea	t1pks terpene hybrid	1
Caulobacter	terpene	1
Cellulosimicrobium	t3pks ni-siderophore hybrid	1
Pengzhenrongella	terpene	1
Antrihabitans	napaa	1
Micromonospora	nrps pks-like hybrid	1
Actinoplanes	napaa terpene oligosaccharide hybrid	1
Tumebacillus	transat-pks nrps-like hybrid	1
Kytococcus	terpene	1
Natronoglycomyces	lanthipeptide-class-i	1
Kitasatospora	arylpolyene nrps hybrid	1
Conexibacter	terpene	1
Micromonospora	thiopeptide lap hybrid	1
Prauserella	ectoine	1
Rhodococcus	t1pks terpene hybrid	1
Naasia	terpene	1
Natronosporangium	hydrogen-cyanide	1
Prauserella	t1pks	1
Mycolicibacterium	t1pks nrps nrps-like hybrid	1
Myceligenerans	t1pks	1
Naasia	betalactone	1
Patulibacter	rre-containing	1
Caproicibacterium	ranthipeptide	1
Gordonia	napaa	1
Prauserella	redox-cofactor	1
Prauserella	nrps oligosaccharide other hybrid	1
Streptomyces	nrps transat-pks-like hybrid	1
Thiothrix	nrps	1
Coprococcus	ranthipeptide	1
Streptomyces	t1pks nrps butyrolactone hydrogen-cyanide pks-like hybrid	1
Micromonospora	t1pks nrps nrp-metallophore hybrid	1
Streptomyces	t1pks terpene butyrolactone other pyrrolidine hybrid	1
Myceligenerans	nrps-like	1
Antrihabitans	t1pks	1
Antrihabitans	redox-cofactor	1
Nonomuraea	crocagin	1
Lysinibacillus	lanthipeptide-class-ii	1
Nonomuraea	t2pks other pks-like hybrid	1
Amycolatopsis	lanthipeptide-class-i	1
Streptomyces	transat-pks terpene hybrid	1
Tessaracoccus	napaa	1
Anaeromicropila	nrps nrps-like hybrid	1
Streptomyces	t1pks lassopeptide hybrid	1
Salinispora	hr-t2pks nrps hybrid	1
Salinispora	terpene thiopeptide lap hybrid	1
Micromonospora	t1pks nrps lap nrps-like hybrid	1
Koleobacter	cyclic-lactone-autoinducer	1
Aestuariivirga	t3pks	1
Pseudosulfitobacter	ripp-like	1
Streptomyces	t2pks oligosaccharide hybrid	1
Nonomuraea	cdps	1
Qaidamihabitans	terpene	1
Paraburkholderia	ripp-like	1
Saccharopolyspora	hgle-ks pufa hybrid	1
Streptosporangium	t1pks nrps hybrid	1
Terrabacter	lanthipeptide-class-v	1
Actinoplanes	t1pks nrps lanthipeptide-class-ii lanthipeptide-class-iii hybrid	1
Mycolicibacterium	nrps nrps-like hybrid	1
Lentzea	nrps nrp-metallophore hybrid	1
Mycolicibacterium	butyrolactone	1
Neoroseomonas	hydrogen-cyanide	1
Lentzea	terpene indole hybrid	1
Nakamurella	terpene	1
Edaphobacter	nrps-like	1
Thermocatellispora	phenazine	1
Streptomyces	napaa terpene hybrid	1
Thermocatellispora	ripp-like	1
Micromonospora	blactam	1
Marmoricola	betalactone	1
Nesterenkonia	thiopeptide lap hybrid	1
Gemmobacter	thiopeptide	1
Knoellia	terpene	1
Alkalibacillus	betalactone	1
Mycetocola	ripp-like	1
Thermocatellispora	terpene	1
Thermocatellispora	nrps	1
Actinoplanes	t3pks amglyccycl hybrid	1
Streptosporangium	hr-t2pks	1
Streptosporangium	t2pks nrps nrps-like hybrid	1
Saccharothrix	transat-pks nrps-like pks-like hybrid	1
Streptomyces	transat-pks nrps nrps-like pks-like hybrid	1
Streptomyces	thiopeptide lap pks-like hybrid	1
Streptomyces	t2pks terpene lanthipeptide-class-iv hybrid	1
Actinomadura	nrps redox-cofactor nrp-metallophore hybrid	1
Actinomadura	indole	1
Streptomyces	arylpolyene redox-cofactor butyrolactone hybrid	1
Streptomyces	hr-t2pks nrps nrps-like ripp-like hybrid	1
Saccharothrix	t1pks transat-pks hybrid	1
Saccharothrix	butyrolactone	1
Streptosporangium	lanthipeptide-class-iv	1
Actinomadura	t1pks t3pks hybrid	1
Streptosporangium	phenazine	1
Actinokineospora	t1pks lanthipeptide-class-ii hybrid	1
Actinokineospora	amglyccycl	1
Couchioplanes	t1pks t2pks ectoine other hybrid	1
Couchioplanes	t2pks t3pks ripp-like hybrid	1
Couchioplanes	nrps-like	1
Couchioplanes	arylpolyene	1
Prauserella	t2pks	1
Couchioplanes	melanin	1
Couchioplanes	lanthipeptide-class-iii	1
Geodermatophilus	napaa	1
Thermocatellispora	lanthipeptide-class-ii	1
Terrabacter	t3pks	1
Thermocatellispora	hgle-ks	1
Streptosporangium	nrps-like rre-containing hybrid	1
Actinophytocola	lassopeptide rre-containing hybrid	1
Cerasibacillus	t3pks	1
Actinophytocola	ripp-like	1
Armatimonas	nrps	1
Actinophytocola	nrps nrp-metallophore hybrid	1
Shinella	ripp-like	1
Nonomuraea	thioamitides nrps-like hybrid	1
Streptosporangium	butyrolactone	1
Streptosporangium	lanthipeptide-class-i	1
Nonomuraea	ranthipeptide	1
Saccharothrix	ripp-like	1
Actinophytocola	nrps	1
Saccharothrix	betalactone	1
Planomonospora	nrps nrp-metallophore hybrid	1
Planomonospora	t2pks	1
Planomonospora	t1pks	1
Streptomyces	transat-pks ripp-like hybrid	1
Streptomyces	t1pks nrps butyrolactone nrps-like hybrid	1
Streptomyces	lassopeptide pks-like hybrid	1
Streptomyces	t1pks hgle-ks terpene hybrid	1
Streptomyces	t2pks transat-pks nrps ripp-like hybrid	1
Streptomyces	arylpolyene hr-t2pks nrps butyrolactone nrps-like hybrid	1
Actinophytocola	t1pks nrps hybrid	1
Actinophytocola	t1pks oligosaccharide hybrid	1
Phytomonospora	resorcinol nrps hybrid	1
Pseudonocardia	ectoine	1
Tessaracoccus	terpene	1
Caproicibacterium	ripp-like	1
Phytomonospora	nrps nrp-metallophore hybrid	1
Wansuia	ranthipeptide	1
Phytomonospora	ni-siderophore	1
Qiania	nrps	1
Phytomonospora	lanthipeptide-class-i	1
Caproicibacter	rre-containing	1
Sporosarcina	ni-siderophore	1
Xanthomonas	ripp-like	1
Anaerocolumna	rre-containing	1
Anaerosolibacter	cyclic-lactone-autoinducer	1
Phytomonospora	ranthipeptide	1
Acetobacter	nrps	1
Mycolicibacterium	t3pks nrps-like hybrid	1
Phytomonospora	nrps	1
Leifsonia	terpene betalactone hybrid	1
Streptomyces	cdps napaa hybrid	1
Kribbella	nrps nrps-like hybrid	1
Mesorhizobium	nrps ripp-like hybrid	1
Phytomonospora	ripp-like	1
Streptomyces	t1pks t2pks nrps-like pks-like hybrid	1
Streptomyces	t1pks nrps pks-like ripp-like hybrid	1
Streptosporangium	t1pks	1
Streptomyces	phosphonate rre-containing hybrid	1
Streptomyces	nucleoside ripp-like hybrid	1
Nocardia	t1pks nrps terpene nrp-metallophore hybrid	1
Halonatronomonas	ripp-like	1
Streptomyces	nrps butyrolactone nrp-metallophore hybrid	1
Trichlorobacter	t1pks hgle-ks terpene hybrid	1
Cohnella	t3pks nrps hybrid	1
Rhodococcus	nrps rre-containing hybrid	1
Mumia	ripp-like	1
Halomonas	t1pks	1
Streptomyces	indole betalactone hybrid	1
Paenibacillus	cyclic-lactone-autoinducer nrps-like hybrid	1
Saccharopolyspora	arylpolyene	1
Streptacidiphilus	t1pks lap pks-like hybrid	1
Streptomyces	t1pks t2pks transat-pks nrps terpene redox-cofactor butyrolactone hybrid	1
Streptomyces	t3pks terpene hybrid	1
Actinomadura	t1pks hgle-ks lanthipeptide-class-iii hybrid	1
Actinomadura	t1pks other hybrid	1
Streptomyces	arylpolyene hr-t2pks nrps other nrps-like hybrid	1
Streptomyces	t1pks aminocoumarin other nrps-like hybrid	1
Streptomyces	nucleoside betalactone nrps-like hybrid	1
Streptomyces	nrps thiopeptide lap hybrid	1
Streptomyces	nrps lassopeptide nrps-like hybrid	1
Kitasatospora	t1pks hr-t2pks nrps thioamide-nrp hybrid	1
Streptacidiphilus	t3pks	1
Streptacidiphilus	ni-siderophore	1
Kitasatospora	ripp-like	1
Pseudosporangium	t1pks	1
Qaidamihabitans	ectoine	1
Qaidamihabitans	arylpolyene nrps hybrid	1
Haloechinothrix	t1pks lap hybrid	1
Haloechinothrix	ni-siderophore	1
Haloechinothrix	ectoine	1
Nonomuraea	nrps thiopeptide lap hybrid	1
Pseudosporangium	t1pks napaa hybrid	1
Pseudosporangium	t1pks t2pks pks-like hybrid	1
Pseudosporangium	t1pks phosphonate hybrid	1
Pseudosporangium	t3pks	1
Pseudosporangium	ni-siderophore	1
Streptacidiphilus	terpene butyrolactone hybrid	1
Umezawaea	nrps	1
Umezawaea	napaa	1
Nonomuraea	nrps ripp-like hybrid	1
Umezawaea	lanthipeptide-class-iii	1
Alicyclobacillus	ectoine	1
Actinomyces	ripp-like	1
Lysinibacillus	lanthipeptide-class-iii	1
Kitasatospora	t2pks oligosaccharide other hybrid	1
Nonomuraea	nrps hydrogen-cyanide hybrid	1
Gordonia	redox-cofactor	1
Kitasatospora	t1pks nrps nrps-like transat-pks-like hybrid	1
Kitasatospora	nrps butyrolactone nrps-like hybrid	1
Streptomyces	transat-pks nrps butyrolactone nrps-like hybrid	1
Streptomyces	t1pks oligosaccharide hybrid	1
Streptomyces	prodigiosin nrps other hybrid	1
Streptomyces	t2pks arylpolyene lanthipeptide-class-iii ectoine butyrolactone hybrid	1
Streptomyces	t1pks hr-t2pks hybrid	1
Streptosporangium	phenazine pks-like hybrid	1
Streptomyces	hydrogen-cyanide nrps-like hybrid	1
Streptosporangium	napaa	1
Streptosporangium	nrps nrp-metallophore hybrid	1
Streptomyces	nucleoside nrps-like hybrid	1
Streptomyces	terpene lassopeptide hybrid	1
Streptomyces	t1pks t3pks nrps butyrolactone pks-like hybrid	1
Streptomyces	t1pks ni-siderophore hybrid	1
Streptomyces	t1pks t3pks guanidinotides hybrid	1
Streptomyces	t2pks nrps oligosaccharide pks-like ripp-like hybrid	1
Streptomyces	nrps nrps-like pks-like hybrid	1
Streptosporangium	terpene lanthipeptide-class-iv hybrid	1
Streptomyces	lap butyrolactone hybrid	1
Streptomyces	t1pks lap hybrid	1
Streptomyces	nrps thioamide-nrp nrps-like hybrid	1
Streptomyces	t2pks nrps betalactone nrps-like pks-like ripp-like hybrid	1
Streptomyces	nrps terpene butyrolactone hybrid	1
Streptomyces	nrps butyrolactone nrps-like rre-containing hybrid	1
Streptomyces	t2pks phenazine other pks-like hybrid	1
Streptomyces	t1pks transat-pks nrps napaa terpene hybrid	1
Streptomyces	t3pks terpene other hybrid	1
Kitasatospora	lanthipeptide-class-v	1
Streptomyces	amglyccycl ni-siderophore butyrolactone hybrid	1
Actinomadura	terpene lassopeptide hybrid	1
Kitasatospora	t1pks nrps nrps-like hybrid	1
Kitasatospora	guanidinotides	1
Streptomyces	t2pks nrps butyrolactone oligosaccharide other pks-like hybrid	1
Streptomyces	nrps napaa other hybrid	1
Microbispora	t1pks t2pks hybrid	1
Microbispora	thiopeptide lap hybrid	1
Microbispora	t1pks nrps-like hybrid	1
Streptomyces	terpene nrps-like hybrid	1
Microbispora	other	1
Mesorhizobium	proteusin ripp-like hybrid	1
Nocardiopsis	transat-pks arylpolyene nrps hybrid	1
Cellulomonas	resorcinol	1
Amycolatopsis	t1pks nrps betalactone hybrid	1
Streptosporangium	lap	1
Amycolatopsis	redox-cofactor phosphonate pks-like hybrid	1
Amycolatopsis	t1pks betalactone hybrid	1
Lentzea	rre-containing	1
Flexivirga	betalactone	1
Nocardiopsis	thiopeptide	1
Zhihengliuella	ni-siderophore	1
Nocardiopsis	nrps oligosaccharide other hybrid	1
Lentzea	t2pks lap pks-like hybrid	1
Actinosynnema	t1pks	1
Serpentinicella	cyclic-lactone-autoinducer	1
Actinacidiphila	t1pks other ripp-like hybrid	1
Afipia	terpene	1
Thiohalomonas	ectoine	1
Geodermatophilus	phosphonate	1
Streptomyces	prodigiosin triceptide nrps-like hybrid	1
Glycomyces	nrps	1
Glycomyces	thioamitides ectoine hybrid	1
Actinokineospora	lanthipeptide-class-i	1
Actinokineospora	nrps betalactone hybrid	1
Actinokineospora	t1pks butyrolactone other pks-like hybrid	1
Actinokineospora	nrps ectoine nrp-metallophore hybrid	1
Nocardioides	t3pks betalactone hybrid	1
Actinopolyspora	t1pks nrps hybrid	1
Actinopolyspora	butyrolactone	1
Lentzea	lanthipeptide-class-iii lipolanthine hybrid	1
Lentzea	transat-pks nrps rre-containing hybrid	1
Lentzea	nrps ectoine indole hybrid	1
Mycolicibacterium	nrps nrp-metallophore rre-containing hybrid	1
Sinosporangium	ripp-like	1
Sinosporangium	other	1
Sinosporangium	lanthipeptide-class-i	1
Sinosporangium	lanthipeptide-class-iii oligosaccharide other hybrid	1
Nonomuraea	terpene ni-siderophore hybrid	1
Streptomyces	butyrolactone furan hybrid	1
Lentzea	nrps ectoine hybrid	1
Lentzea	t2pks	1
Nonomuraea	lanthipeptide-class-ii lassopeptide hybrid	1
Nonomuraea	aminopolycarboxylic-acid	1
Actinokineospora	ni-siderophore	1
Actinokineospora	terpene ripp-like hybrid	1
Geodermatophilus	rre-containing	1
Actinacidiphila	t3pks nrps indole hybrid	1
Faecalicatena	ranthipeptide	1
Lentzea	t3pks terpene nrps-like pks-like hybrid	1
Thermomonospora	nrps-like	1
Thermomonospora	t1pks	1
Thermomonospora	napaa	1
Thermomonospora	nrps	1
Thermomonospora	lanthipeptide-class-iii	1
Thermomonospora	t3pks	1
Marinobacterium	t3pks	1
Actinacidiphila	thiopeptide lap hybrid	1
Actinacidiphila	lanthipeptide-class-iii	1
Actinacidiphila	lanthipeptide-class-iv linaridin hybrid	1
Actinacidiphila	hydrogen-cyanide	1
Actinacidiphila	t2pks	1
Pseudobutyrivibrio	t1pks nrps hybrid	1
Geodermatophilus	betalactone	1
Amycolatopsis	napaa nrps-like hybrid	1
Amycolatopsis	terpene aminopolycarboxylic-acid hybrid	1
Amycolatopsis	thiopeptide lap hybrid	1
Lacrimispora	cyclic-lactone-autoinducer	1
Microlunatus	ectoine	1
Jiangella	lanthipeptide-class-v	1
Friedmanniella	terpene	1
Marmoricola	terpene	1
Actinopolymorpha	terpene	1
Pedococcus	nrps-like	1
Actinopolyspora	ripp-like	1
Lentzea	t1pks terpene hybrid	1
Lentzea	t1pks hr-t2pks pks-like hybrid	1
Lentzea	t1pks nrps lassopeptide indole pks-like hybrid	1
Lentzea	lassopeptide rre-containing hybrid	1
Actinokineospora	other	1
Sanguibacter	terpene	1
Micromonospora	terpene ripp-like hybrid	1
Micromonospora	transat-pks nrps blactam nrps-like hybrid	1
Nocardiopsis	lanthipeptide-class-v thiopeptide lap hybrid	1
Alicyclobacillus	lap rre-containing hybrid	1
Allobacillus	betalactone	1
Kutzneria	t2pks nrps lanthipeptide-class-i pks-like hybrid	1
Cellulomonas	phosphonate	1
Paenibacillus	t1pks nrps hybrid	1
Iamia	t1pks hgle-ks hybrid	1
Streptomyces	t3pks butyrolactone other hybrid	1
Baekduia	terpene	1
Herbiconiux	rre-containing	1
Longicatena	cyclic-lactone-autoinducer	1
Gemmiger	cyclic-lactone-autoinducer	1
Paenibacillus	hr-t2pks ni-siderophore hybrid	1
Kitasatospora	redox-cofactor	1
Streptomyces	t2pks t3pks butyrolactone hybrid	1
Glycomyces	thioamitides	1
Glycomyces	rre-containing	1
Glycomyces	other	1
Sphingomonas	terpene	1
Rhodococcus	nrps nrp-metallophore ripp-like hybrid	1
Jatrophihabitans	terpene	1
Modestobacter	napaa	1
Blastococcus	terpene	1
Kitasatospora	thiopeptide lap ni-siderophore hybrid	1
Streptomyces	t1pks nrps lanthipeptide-class-i lanthipeptide-class-ii pks-like hybrid	1
Xanthomonas	lassopeptide	1
Alicyclobacillus	terpene	1
Streptomonospora	lassopeptide	1
Streptomyces	nrps lanthipeptide-class-iii nrps-like hybrid	1
Streptomyces	transat-pks crocagin nrps-like hybrid	1
Micromonospora	other	1
Promicromonospora	terpene	1
Micromonospora	t1pks t2pks hybrid	1
Micromonospora	t1pks 2dos nrps-like hybrid	1
Micromonospora	oligosaccharide	1
Micromonospora	t1pks aminocoumarin nucleoside nrps-like hybrid	1
Micromonospora	t2pks ni-siderophore hybrid	1
Micromonospora	transat-pks nrps terpene ni-siderophore oligosaccharide nrps-like pks-like hybrid	1
Micromonospora	t1pks nrps nrps-like pks-like hybrid	1
Micromonospora	lassopeptide	1
Micromonospora	t1pks other pks-like hybrid	1
Micromonospora	t1pks t2pks nrps lanthipeptide-class-ii hybrid	1
Micromonospora	t1pks oligosaccharide other pks-like hybrid	1
Micromonospora	t2pks other hybrid	1
Micromonospora	t1pks nrps butyrolactone nrp-metallophore nrps-like pks-like hybrid	1
Micromonospora	lanthipeptide-class-iv	1
Streptomyces	t1pks hgle-ks lanthipeptide-class-i hybrid	1
Streptomyces	cdps lanthipeptide-class-i nucleoside hybrid	1
Streptomyces	t1pks hgle-ks nrps hybrid	1
Streptomyces	transat-pks nrps butyrolactone hybrid	1
Micromonospora	t1pks betalactone hybrid	1
Micromonospora	thiopeptide lap rre-containing hybrid	1
Micromonospora	lanthipeptide-class-iv thioamitides hybrid	1
Bariatricus	ranthipeptide	1
Alloactinosynnema	t2pks t3pks hybrid	1
Paenibacillus	lanthipeptide-class-ii lap hybrid	1
Candidatus Promineifilum	terpene	1
Candidatus Promineifilum	betalactone	1
Janibacter	t3pks	1
Streptomyces	t1pks aminopolycarboxylic-acid hybrid	1
Microbacter	redox-cofactor	1
Thermomonospora	t2pks	1
Bosea	hydrogen-cyanide	1
Saccharopolyspora	ranthipeptide	1
Actinacidiphila	t3pks terpene other nrps-like hybrid	1
Rhodococcus	t2pks pks-like hybrid	1
Actinoplanes	lanthipeptide-class-ii rre-containing hybrid	1
Plantibacter	hydrogen-cyanide	1
Kibdelosporangium	lanthipeptide-class-ii	1
Kibdelosporangium	t1pks pks-like hybrid	1
Kibdelosporangium	pks-like	1
Kibdelosporangium	lanthipeptide-class-iv	1
Kibdelosporangium	nrps nrp-metallophore hydrogen-cyanide hybrid	1
Kibdelosporangium	cdps	1
Cohnella	lassopeptide rre-containing hybrid	1
Corynebacterium	t1pks	1
Krasilnikoviella	ectoine	1
Sporosarcina	ectoine	1
Aeromicrobium	nrps nrp-metallophore hybrid	1
Marinactinospora	lanthipeptide-class-i	1
Marinactinospora	t2pks lanthipeptide-class-v hybrid	1
Marinactinospora	lanthipeptide-class-ii	1
Marinactinospora	guanidinotides	1
Marinactinospora	nrps lassopeptide indole hybrid	1
Cytobacillus	lanthipeptide-class-ii	1
Virgibacillus	transat-pks arylpolyene nrps hybrid	1
Virgibacillus	nrps	1
Williamsia	arylpolyene nrps nrp-metallophore hybrid	1
Microbispora	t2pks	1
Microbispora	lanthipeptide-class-ii lassopeptide other hybrid	1
Intestinibacillus	ranthipeptide	1
Cryptosporangium	ripp-like	1
Cryptosporangium	lap	1
Cryptosporangium	amglyccycl	1
Rhodococcus	t1pks nrps-like hybrid	1
Actinacidiphila	nrps nrp-metallophore hybrid	1
Actinacidiphila	t2pks ripp-like hybrid	1
Petrocella	rre-containing	1
Sporosarcina	betalactone	1
Paenibacillus	hgle-ks	1
Sutcliffiella	thiopeptide	1
Occultella	ripp-like	1
Citricoccus	betalactone	1
Aeromicrobium	ni-siderophore	1
Anaerosalibacter	rre-containing	1
Eubacterium	rre-containing	1
Nocardiopsis	t3pks nrps hybrid	1
Actinomyces	2dos	1
Senegalia	ranthipeptide	1
Arachnia	t1pks nrps hybrid	1
Maliibacterium	ranthipeptide	1
Paenibacillus	resorcinol ranthipeptide hybrid	1
Actinacidiphila	nrps	1
Klenkia	terpene	1
Micropruina	lassopeptide rre-containing hybrid	1
Eisenbergiella	nrps	1
Hartmannibacter	terpene	1
Jatrophihabitans	t1pks	1
Pseudoxanthomonas	arylpolyene	1
Actinoplanes	transat-pks nrps nrps-like pks-like hybrid	1
Anaerotruncus	ranthipeptide	1
Asanoa	t2pks	1
Asanoa	thioamitides	1
Asanoa	t1pks	1
Asanoa	resorcinol	1
Asanoa	ni-siderophore	1
Cryptosporangium	ripp-like rre-containing hybrid	1
Actinacidiphila	terpene other hybrid	1
Nonomuraea	nrps rre-containing hybrid	1
Actinacidiphila	indole	1
Streptomyces	t1pks lap pks-like hybrid	1
Cohnella	nrps-like	1
Amycolatopsis	nrps betalactone nrps-like hybrid	1
Amycolatopsis	t1pks oligosaccharide ripp-like hybrid	1
Geodermatophilus	redox-cofactor	1
Tranquillimonas	hserlactone	1
Actinokineospora	redox-cofactor	1
Actinokineospora	hydrogen-cyanide	1
Actinokineospora	nrps butyrolactone nrp-metallophore hybrid	1
Lentzea	nrps redox-cofactor hybrid	1
Lentzea	nrps ripp-like hybrid	1
Lentzea	t1pks arylpolyene nrps pks-like hybrid	1
Lentzea	transat-pks	1
Lentzea	t2pks nrps ectoine hybrid	1
Lentzea	t1pks nrps nrps-like hybrid	1
Microlunatus	nrps	1
Microlunatus	terpene	1
Streptomyces	t2pks nrps lanthipeptide-class-ii lassopeptide nrps-like hybrid	1
Amycolatopsis	t1pks nrps nrps-like ripp-like hybrid	1
Amycolatopsis	t1pks oligosaccharide other hybrid	1
Streptacidiphilus	nrps napaa hybrid	1
Streptacidiphilus	lanthipeptide-class-i	1
Streptacidiphilus	thioamide-nrp nrps-like hybrid	1
Streptacidiphilus	t1pks arylpolyene nrps ectoine hydrogen-cyanide nrps-like hybrid	1
Streptacidiphilus	napaa	1
Streptacidiphilus	t2pks terpene ni-siderophore butyrolactone hybrid	1
Nonomuraea	t3pks terpene indole hybrid	1
Nonomuraea	nrps lanthipeptide-class-iv hybrid	1
Nonomuraea	butyrolactone	1
Streptomyces	t1pks thioamide-nrp lanthipeptide-class-ii hybrid	1
Actinopolyspora	ni-siderophore	1
Actinopolyspora	t1pks betalactone hybrid	1
Amycolatopsis	linaridin	1
Actinacidiphila	lanthipeptide-class-i	1
Actinacidiphila	nrps-like	1
Actinacidiphila	phenazine other hybrid	1
Actinacidiphila	butyrolactone	1
Nocardiopsis	nrps betalactone nrp-metallophore hybrid	1
Mycobacteroides	redox-cofactor	1
Desulfofustis	arylpolyene resorcinol hybrid	1
Massilia	terpene	1
Geodermatophilus	ranthipeptide	1
Polaromonas	ni-siderophore	1
Saccharopolyspora	t1pks nrps-like hybrid	1
Lentzea	nrps nrp-metallophore nrps-like pks-like hybrid	1
Amycolatopsis	terpene other hybrid	1
Saccharopolyspora	nrps lap hybrid	1
Anaeromicropila	nrps	1
Saccharopolyspora	t3pks cdps hybrid	1
Saccharopolyspora	nrps nrp-metallophore hybrid	1
Streptomyces	lap betalactone pks-like hybrid	1
Streptomyces	nrps linaridin nrps-like hybrid	1
Streptosporangium	t1pks nrps nrps-like hybrid	1
Streptosporangium	t2pks nrps hybrid	1
Streptosporangium	nrps aminopolycarboxylic-acid hybrid	1
Cryobacterium	betalactone	1
Actinopolymorpha	nrps-like	1
Actinacidiphila	thiopeptide lap rre-containing hybrid	1
Actinacidiphila	lap	1
Actinacidiphila	napaa	1
Actinacidiphila	ripp-like	1
Fervidibacillus	nrps	1
Fervidibacillus	lap	1
Sneathiella	terpene	1
Saccharothrix	melanin	1
Mycobacterium	ranthipeptide	1
Desulfoluna	hydrogen-cyanide	1
Amycolatopsis	nrps nrp-metallophore nrps-like hybrid	1
Thiothrix	ripp-like	1
Streptomyces	lanthipeptide-class-iii ni-siderophore ripp-like hybrid	1
Yinghuangia	linaridin	1
Yinghuangia	cdps	1
Yinghuangia	hydrogen-cyanide	1
Bordetella	t1pks	1
Streptomyces	t1pks t2pks nrps lanthipeptide-class-iii nrps-like hybrid	1
Streptomyces	terpene lanthipeptide-class-iii hybrid	1
Paenibacillus	nrps opine-like-metallophore hybrid	1
Nocardia	ni-siderophore	1
Nocardia	resorcinol	1
Capillimicrobium	betalactone	1
Nocardioides	terpene oligosaccharide hybrid	1
Lentzea	t2pks nrps-like pks-like hybrid	1
Lentzea	t1pks hr-t2pks hybrid	1
Tardiphaga	t3pks	1
Subtercola	napaa	1
Anoxybacillus	ripp-like	1
Brevibacillus	ectoine	1
Lachnoclostridium	rre-containing	1
Micromonospora	nrps lanthipeptide-class-iii ni-siderophore hybrid	1
Micromonospora	nrps nrps-like hybrid	1
Saccharothrix	t1pks	1
Saccharothrix	other	1
Saccharothrix	t1pks prodigiosin hybrid	1
Saccharothrix	hydrogen-cyanide	1
Bacillus	lassopeptide rre-containing hybrid	1
Clostridium	phosphonate	1
Hydrogenophaga	redox-cofactor	1
Variovorax	hserlactone	1
Crossiella	ripp-like	1
Crossiella	lap	1
Crossiella	lanthipeptide-class-iii	1
Crossiella	t1pks nrps-like hybrid	1
Crossiella	butyrolactone	1
Crossiella	t1pks nrps nrps-like hybrid	1
Crossiella	lanthipeptide-class-ii	1
Crossiella	nrps lanthipeptide-class-iv ectoine hybrid	1
Blastococcus	ripp-like	1
Ornithinimicrobium	thiopeptide lap hybrid	1
Gracilibacillus	nrps nrp-metallophore hybrid	1
Emergencia	cyclic-lactone-autoinducer	1
Agromyces	butyrolactone	1
Streptomyces	t2pks hr-t2pks nrps lanthipeptide-class-iii hybrid	1
Cellulosimicrobium	t3pks ni-siderophore ripp-like hybrid	1
Actinomadura	nrps nrps-like hybrid	1
Actinomadura	terpene nrps-like hybrid	1
Actinomadura	thiopeptide thioamitides lap hybrid	1
Streptomyces	nrps betalactone nrps-like pks-like hybrid	1
Streptomyces	hgle-ks nrps terpene nrps-like hybrid	1
Actinomadura	phosphonate other rre-containing hybrid	1
Candidatus Contubernalis	cyclic-lactone-autoinducer	1
Mycolicibacterium	betalactone nrps-like hybrid	1
Mycobacterium	ectoine	1
Streptomyces	transat-pks napaa nrps-like hybrid	1
Streptomyces	t1pks t3pks nrps lanthipeptide-class-iv nucleoside other nrps-like hybrid	1
Streptomyces	amglyccycl butyrolactone pks-like hybrid	1
Azospirillum	t3pks	1
Saccharothrix	oligosaccharide	1
Saccharothrix	t1pks t2pks nrps thiopeptide lap hybrid	1
Crossiella	lassopeptide rre-containing hybrid	1
Streptomyces	transat-pks pks-like hybrid	1
Nocardia	arylpolyene	1
Modestobacter	t3pks	1
Catellatospora	nrps nrps-like hybrid	1
Catellatospora	rre-containing	1
Catellatospora	linaridin	1
Catellatospora	t2pks butyrolactone hybrid	1
Catellatospora	t1pks ranthipeptide hybrid	1
Catellatospora	ni-siderophore	1
Aquihabitans	rre-containing	1
Diplocloster	lanthipeptide-class-ii	1
Nocardia	nrps nrps-like hybrid	1
Nocardia	other	1
Nocardia	indole	1
Streptomyces	lanthipeptide-class-iii lipolanthine nrps-like hybrid	1
Nonomuraea	lassopeptide ni-siderophore hybrid	1
Nonomuraea	t1pks pks-like hybrid	1
Nonomuraea	redox-cofactor	1
Actinomadura	other	1
Spiractinospora	t1pks	1
Longicatena	phosphonate	1
Bacillus	lassopeptide	1
Marinomonas	ripp-like	1
Actinocatenispora	t1pks	1
Polymorphospora	ripp-like	1
Nocardiopsis	lanthipeptide-class-i lanthipeptide-class-iii oligosaccharide other pks-like hybrid	1
Streptomyces	t2pks indole other nrps-like hybrid	1
Ornithinibacillus	lanthipeptide-class-iii	1
Kutzneria	terpene	1
Streptomyces	t1pks lanthipeptide-class-iv hybrid	1
Nocardia	t1pks nrps redox-cofactor furan hybrid	1
Methylococcus	ripp-like	1
Skermania	nrps	1
Oricola	terpene	1
Tsukamurella	t3pks	1
Aquihabitans	nrps-like	1
Cellulosimicrobium	ectoine	1
Kinneretia	ni-siderophore	1
Ancylobacter	redox-cofactor	1
Quatrionicoccus	ripp-like	1
Mycetocola	t3pks	1
Nonomuraea	lassopeptide	1
Nonomuraea	t1pks t3pks hybrid	1
Nonomuraea	thiopeptide rre-containing hybrid	1
Nonomuraea	nrps thiopeptide nrps-like hybrid	1
Nonomuraea	t3pks nrps hybrid	1
Geobacter	ranthipeptide	1
Heliomarina	ripp-like	1
Streptomyces	t2pks terpene betalactone nrps-like pks-like ripp-like hybrid	1
Bacillus	ripp-like	1
Crassaminicella	rre-containing	1
Salsipaludibacter	ripp-like	1
Paenibacillus	nrps nrps-like transat-pks-like hybrid	1
Streptomyces	t1pks nrps-like transat-pks-like hybrid	1
Desulfuromonas	arylpolyene resorcinol hybrid	1
Desulfomarina	rre-containing	1
Gelria	ranthipeptide	1
Frankia	t1pks terpene hybrid	1
Pseudonocardia	nrps	1
Amycolatopsis	nrps-like pks-like hybrid	1
Iamia	redox-cofactor	1
Amycolatopsis	nrps terpene nrps-like hybrid	1
Crossiella	t1pks t2pks lanthipeptide-class-iii pks-like hybrid	1
Alcaligenes	t1pks	1
Streptomyces	t1pks t2pks nrps melanin nrp-metallophore hybrid	1
Prauserella	ni-siderophore ectoine hybrid	1
Dactylosporangium	ripp-like	1
Streptomyces	nrps lanthipeptide-class-i nucleoside hybrid	1
Streptomyces	arylpolyene hr-t2pks nrps terpene hybrid	1
Streptomyces	nrps indole hybrid	1
Subdoligranulum	ranthipeptide	1
Ruminococcus	nrps-like	1
Hungatella	phosphonate	1
Enterocloster	ripp-like	1
Umezawaea	t2pks	1
Umezawaea	hr-t2pks nrps terpene nrps-like hybrid	1
Umezawaea	t1pks terpene hybrid	1
Umezawaea	nrps lanthipeptide-class-iii nrps-like hybrid	1
Umezawaea	betalactone	1
Umezawaea	lanthipeptide-class-ii	1
Umezawaea	lanthipeptide-class-i ni-siderophore hybrid	1
Umezawaea	t1pks nrps hybrid	1
Umezawaea	t3pks nrps phosphonate nrps-like hybrid	1
Umezawaea	hr-t2pks	1
Umezawaea	nrps betalactone nrps-like hybrid	1
Umezawaea	arylpolyene	1
Actinacidiphila	indole nrps-like hybrid	1
Tsukamurella	nrps nrp-metallophore hybrid	1
Cellulomonas	butyrolactone	1
Sphingomicrobium	terpene	1
Sphingomicrobium	thioamitides	1
Mesorhizobium	indole	1
Lysinibacillus	t1pks nrps betalactone hybrid	1
Streptomyces	t1pks t2pks ranthipeptide butyrolactone hybrid	1
Pimelobacter	napaa	1
Mycolicibacterium	betalactone	1
Acidimangrovimonas	ranthipeptide	1
Streptomyces	lanthipeptide-class-i linaridin hybrid	1
Defluviimonas	hserlactone	1
Streptomyces	nrps thiopeptide thioamitides lap lassopeptide nrps-like hybrid	1
Streptomyces	t3pks napaa indole hybrid	1
Methylococcus	redox-cofactor	1
Lentzea	t1pks nrps nrp-metallophore nrps-like pks-like hybrid	1
Lentzea	t1pks terpene nrps-like hybrid	1
Lentzea	t1pks thiopeptide lap hybrid	1
Saccharopolyspora	napaa	1
Saccharopolyspora	lanthipeptide-class-ii	1
Saccharopolyspora	hr-t2pks nrps thioamide-nrp hybrid	1
Flexivirga	linaridin	1
Flexivirga	terpene	1
Sphingomicrobium	ripp-like	1
Rhodococcus	rre-containing	1
Desulfolithobacter	rre-containing	1
Streptomyces	t1pks nrps linaridin hybrid	1
Micropruina	lanthipeptide-class-iii	1
Clostridium	lassopeptide rre-containing hybrid	1
Actinoplanes	t3pks nrps hybrid	1
Actinoplanes	indole	1
Actinoplanes	lap	1
Actinoplanes	butyrolactone betalactone hybrid	1
Mycobacterium	nrps redox-cofactor hybrid	1
Mycobacterium	thioamitides lap hybrid	1
Mycobacterium	t1pks t3pks hgle-ks thioamitides hybrid	1
Solicola	ripp-like	1
Sphingopyxis	ripp-like	1
Paenibacillus	betalactone	1
Chitiniphilus	nrps-like	1
Prauserella	ni-siderophore	1
Ruegeria	redox-cofactor	1
Anaeromyxobacter	nrps-like	1
Streptomyces	t1pks t2pks nrps pks-like hybrid	1
Goodfellowiella	t1pks nrps other hybrid	1
Goodfellowiella	t1pks hr-t2pks nrps hybrid	1
Prauserella	nrps	1
Prauserella	lanthipeptide-class-iii	1
Williamsia	arylpolyene betalactone hybrid	1
Williamsia	nrps-like	1
Actinosynnema	thiopeptide lap hybrid	1
Actinosynnema	cdps	1
Actinosynnema	t1pks nrps nrps-like hybrid	1
Actinosynnema	hydrogen-cyanide	1
Actinosynnema	nrps nucleoside other hybrid	1
Actinosynnema	ripp-like	1
Kibdelosporangium	t3pks nrps nrps-like hybrid	1
Actinosynnema	nucleoside	1
Dorea	ranthipeptide	1
Ornithinimicrobium	nrps	1
Ornithinimicrobium	nrps-like	1
Salinispora	lap	1
Nocardia	hydrogen-cyanide	1
Moorella	cyclic-lactone-autoinducer	1
Streptomyces	terpene lanthipeptide-class-i hybrid	1
Jatrophihabitans	t3pks	1
Couchioplanes	terpene	1
Streptomyces	t1pks nrps terpene lanthipeptide-class-ii butyrolactone pks-like hybrid	1
Lysinibacillus	arylpolyene	1
Bradyrhizobium	proteusin	1
Nocardiopsis	other	1
Lysinibacillus	lap rre-containing hybrid	1
Thermobifida	lassopeptide	1
Goodfellowiella	lassopeptide	1
Goodfellowiella	nrps	1
Goodfellowiella	hr-t2pks nrps hybrid	1
Allokutzneria	nrps nrps-like ripp-like hybrid	1
Micromonospora	nrps lassopeptide hybrid	1
Micromonospora	arylpolyene hr-t2pks nrps other hybrid	1
Nocardioides	lap	1
Streptomyces	t1pks nrps ectoine hybrid	1
Allokutzneria	arylpolyene nrps lassopeptide other nrps-like pks-like hybrid	1
Allokutzneria	t1pks arylpolyene nrps hybrid	1
Allokutzneria	t1pks hgle-ks lanthipeptide-class-iv hybrid	1
Allokutzneria	lanthipeptide-class-ii other hybrid	1
Allokutzneria	t1pks nrps ni-siderophore nrps-like pks-like hybrid	1
Allokutzneria	thioamitides	1
Allokutzneria	napaa terpene hybrid	1
Allokutzneria	nrps-like	1
Allokutzneria	t1pks oligosaccharide hybrid	1
Allokutzneria	t1pks nrps hybrid	1
Goodfellowiella	nrps nrps-like hybrid	1
Micromonospora	t3pks nrps nrps-like hybrid	1
Micromonospora	betalactone	1
Streptomyces	t3pks nrps lanthipeptide-class-iii hybrid	1
Promicromonospora	betalactone	1
Actinokineospora	2dos	1
Actinokineospora	t1pks t2pks nrps nrp-metallophore hybrid	1
Actinokineospora	t1pks hgle-ks rre-containing hybrid	1
Streptoalloteichus	2dos	1
Streptoalloteichus	t2pks nrps hybrid	1
Streptoalloteichus	hgle-ks	1
Streptoalloteichus	t1pks	1
Streptoalloteichus	amglyccycl oligosaccharide hybrid	1
Goodfellowiella	nrps lassopeptide hybrid	1
Kibdelosporangium	nrps oligosaccharide nrps-like hybrid	1
Haloactinopolyspora	rre-containing	1
Kibdelosporangium	nrps lassopeptide hybrid	1
Streptomyces	t1pks prodigiosin other nrps-like hybrid	1
Streptomyces	t1pks t3pks pks-like hybrid	1
Streptomyces	thioamide-nrp	1
Streptomyces	blactam ripp-like hybrid	1
Streptomyces	hr-t2pks nrps lap nrps-like hybrid	1
Streptomyces	transat-pks nrps-like hybrid	1
Streptomyces	nrps phenazine hybrid	1
Thiocapsa	proteusin	1
Fournierella	ranthipeptide	1
Bittarella	betalactone	1
Tepidanaerobacter	ranthipeptide	1
Streptomyces	t2pks nrps other hybrid	1
Serinicoccus	lanthipeptide-class-v	1
Kocuria	napaa	1
Streptomyces	t1pks nrps nucleoside hybrid	1
Gorillibacterium	proteusin nrps-like hybrid	1
Streptomyces	t1pks amglyccycl other hybrid	1
Bradyrhizobium	rre-containing	1
Bordetella	terpene	1
Kitasatospora	t1pks t3pks ranthipeptide butyrolactone hybrid	1
Kitasatospora	phosphonate	1
Kitasatospora	nrps-like	1
Bosea	hserlactone	1
Bosea	napaa	1
Terrabacter	napaa	1
Agromyces	nrps-like	1
Oerskovia	terpene	1
Streptomyces	t1pks ni-siderophore nrps-like hybrid	1
Streptomyces	other rre-containing hybrid	1
Thermobifida	rre-containing	1
Thermobifida	nrps nrp-metallophore hybrid	1
Herbidospora	oligosaccharide	1
Herbidospora	nrps terpene lassopeptide hybrid	1
Herbidospora	t1pks arylpolyene hybrid	1
Herbidospora	t3pks nrps hybrid	1
Herbidospora	arylpolyene	1
Herbidospora	lanthipeptide-class-ii lap hybrid	1
Herbidospora	ni-siderophore	1
Herbidospora	hydrogen-cyanide	1
Herbidospora	nrps-like pks-like hybrid	1
Herbidospora	nrps nrp-metallophore hybrid	1
Herbidospora	thioamitides	1
Herbidospora	indole	1
Herbidospora	t1pks hr-t2pks nrps nrps-like ripp-like hybrid	1
Microtetraspora	t1pks terpene hybrid	1
Microtetraspora	lanthipeptide-class-iii	1
Anaerotignum	cyclic-lactone-autoinducer	1
Limnochorda	cyclic-lactone-autoinducer	1
Carbonactinospora	lanthipeptide-class-i	1
Microterricola	betalactone	1
Parafrankia	nrps nrps-like hybrid	1
Parafrankia	rre-containing	1
Parafrankia	t1pks	1
Microtetraspora	t1pks nrps hybrid	1
Microtetraspora	thiopeptide lap hybrid	1
Thermobifida	lanthipeptide-class-i	1
Streptomyces	t1pks t2pks lap pks-like hybrid	1
Phycicoccus	t3pks	1
Streptomyces	t1pks cdps hybrid	1
Lentzea	nrps lanthipeptide-class-iii hybrid	1
Tetrasphaera	napaa	1
Longilinea	hydrogen-cyanide	1
Bellilinea	ranthipeptide	1
Tetrasphaera	rre-containing	1
Tetrasphaera	ripp-like	1
Streptomyces	t1pks nrps thioamitides butyrolactone other hybrid	1
Mycolicibacter	nrps nrp-metallophore hybrid	1
Demequina	terpene	1
Streptomyces	thiopeptide lap butyrolactone hybrid	1
Streptomyces	t1pks nrps thioamide-nrp lanthipeptide-class-ii hybrid	1
Streptomyces	nrps nrp-metallophore nrps-like hybrid	1
Lentzea	arylpolyene nrps nrps-like hybrid	1
Lentzea	nrps ni-siderophore nrps-like pks-like hybrid	1
Aeromicrobium	hydrogen-cyanide	1
Lentzea	t1pks nrps thioamide-nrp nrps-like pks-like hybrid	1
Lentzea	t1pks t3pks terpene nrps-like hybrid	1
Lentzea	hr-t2pks lassopeptide hybrid	1
Nitriliruptor	phosphonate	1
Pseudofrankia	nrps nrp-metallophore hybrid	1
Paenibacillus	prodigiosin nrps hybrid	1
Streptomyces	nrps lassopeptide hybrid	1
Bacillus	ectoine	1
Thermotoga	ripp-like	1
Kibdelosporangium	thioamide-nrp	1
Kibdelosporangium	t1pks hgle-ks hybrid	1
Kibdelosporangium	t1pks nrps hybrid	1
Rhodobacter	ripp-like	1
Brevibacillus	lap	1
Streptomyces	t1pks arylpolyene phosphonate pks-like hybrid	1
Streptomyces	t1pks nrps betalactone hybrid	1
Angustibacter	terpene	1
Streptomyces	t3pks other hybrid	1
Bosea	redox-cofactor	1
Rhodococcus	t3pks	1
Streptomyces	t2pks thioamide-nrp hybrid	1
Leifsonia	terpene	1
Plantibacter	betalactone	1
Margalitia	redox-cofactor	1
Brevibacillus	ripp-like	1
Microbispora	ectoine	1
Microbispora	t1pks nrps betalactone nrps-like hybrid	1
Streptomyces	prodigiosin napaa ni-siderophore butyrolactone hybrid	1
Streptomyces	t1pks hr-t2pks phosphonate hybrid	1
Devosia	thioamitides	1
Kibdelosporangium	lanthipeptide-class-iii	1
Inediibacterium	cyclic-lactone-autoinducer	1
Viridibacillus	terpene	1
Aneurinibacillus	phosphonate	1
Paenibacillus	lanthipeptide-class-ii ripp-like hybrid	1
Jiangella	nrps-like	1
Intestinimonas	ranthipeptide	1
Bacillus	lanthipeptide-class-iii	1
Luteipulveratus	other	1
Arsenicicoccus	betalactone	1
Streptomyces	transat-pks nucleoside nrps-like hybrid	1
Steroidobacter	terpene	1
Kocuria	betalactone	1
Mycolicibacterium	t1pks t3pks hybrid	1
Amycolatopsis	hr-t2pks nrps terpene nrp-metallophore nrps-like hybrid	1
Streptomyces	t1pks lap nrps-like hybrid	1
Streptomyces	napaa other hybrid	1
Plantibacter	t1pks	1
Streptomyces	t2pks nrps other nrps-like hybrid	1
Tessaracoccus	phosphonate	1
Amycolatopsis	t1pks t3pks nrps terpene nrps-like hybrid	1
Amycolatopsis	arylpolyene other hybrid	1
Mycobacterium	t3pks terpene hybrid	1
Streptomyces	terpene nrps-like pks-like hybrid	1
Brachybacterium	ni-siderophore	1
Streptomyces	t1pks terpene other hybrid	1
Amycolatopsis	t1pks amglyccycl other nrps-like hybrid	1
Actinokineospora	butyrolactone	1
Streptomyces	t1pks transat-pks nrps-like ripp-like hybrid	1
Actinokineospora	t1pks hr-t2pks nrps nrps-like hybrid	1
Actinokineospora	lanthipeptide-class-ii	1
Actinokineospora	lassopeptide	1
Actinokineospora	nrps-like	1
Streptomyces	melanin nrps-like hybrid	1
Streptomyces	nrps lanthipeptide-class-iii hybrid	1
Streptomyces	transat-pks nrps nrps-like ripp-like hybrid	1
Streptomyces	transat-pks nrps nrps-like hybrid	1
Amycolatopsis	amglyccycl other pks-like hybrid	1
Streptomyces	t1pks nrps butyrolactone oligosaccharide pks-like hybrid	1
Micromonospora	thioamide-nrp	1
Streptomyces	t1pks nrps terpene lanthipeptide-class-ii lanthipeptide-class-iv thiopeptide lap hybrid	1
Clostridium	rre-containing	1
Halomicronema	nrps	1
Saccharomonospora	t1pks nrps nrps-like hybrid	1
Saccharomonospora	t3pks	1
Streptomyces	t1pks hr-t2pks nrps phosphonate hybrid	1
Micromonospora	t2pks thiopeptide lap ni-siderophore hybrid	1
Halomonas	resorcinol	1
Alcaligenes	resorcinol nrps nrp-metallophore hybrid	1
Eubacterium	nrps	1
Rhodobacter	nrps-like	1
Brachybacterium	t3pks terpene hybrid	1
Calothrix	t1pks hgle-ks hybrid	1
Lysinibacillus	thiopeptide lap cyclic-lactone-autoinducer rre-containing hybrid	1
Actinomyces	thiopeptide lap hybrid	1
Plantactinospora	terpene	1
Nocardiopsis	hydrogen-cyanide	1
Pseudonocardia	ranthipeptide	1
Pseudonocardia	butyrolactone	1
Rhodococcus	other nrps-like hybrid	1
Tumebacillus	phosphonate	1
Leptolyngbya	lanthipeptide-class-v	1
Cryobacterium	terpene betalactone hybrid	1
Paenibacillus	t3pks transat-pks nrps pks-like hybrid	1
Streptomyces	t1pks nrps other nrp-metallophore nrps-like hybrid	1
Tumebacillus	nrps	1
Micromonospora	t1pks aminocoumarin oligosaccharide other nrps-like hybrid	1
Cnuibacter	ripp-like	1
Mycobacterium	t1pks t3pks thioamitides hybrid	1
Saccharomonospora	hserlactone	1
Streptomyces	nrps cyanobactin guanidinotides nrps-like hybrid	1
Streptomyces	nrps butyrolactone nrps-like hybrid	1
Kitasatospora	t1pks nrps lanthipeptide-class-iii hybrid	1
Pseudonocardia	lassopeptide	1
Blautia	lanthipeptide-class-i cyclic-lactone-autoinducer hybrid	1
Lachnoclostridium	cyclic-lactone-autoinducer	1
Salipiger	hydrogen-cyanide	1
Mesorhizobium	nrps-like	1
Brevibacillus	cyclic-lactone-autoinducer	1
Agromyces	lanthipeptide-class-ii	1
Streptomyces	t1pks t2pks nrps butyrolactone other betalactone nrps-like hybrid	1
Amycolatopsis	hr-t2pks nrps thioamide-nrp hybrid	1
Lederbergia	terpene	1
Streptomyces	t1pks terpene butyrolactone other hybrid	1
Streptomyces	nrps terpene thioamitides rre-containing hybrid	1
Anoxybacillus	terpene	1
Bacillus	nrps	1
Lysinibacillus	opine-like-metallophore	1
Nocardia	linaridin	1
Amycolatopsis	hydrogen-cyanide	1
Amycolatopsis	t1pks thiopeptide pks-like hybrid	1
Rhodococcus	nrps lanthipeptide-class-ii lanthipeptide-class-v redox-cofactor hybrid	1
Mesorhizobium	redox-cofactor	1
Rummeliibacillus	betalactone	1
Amycolatopsis	napaa thioamitides hybrid	1
Amycolatopsis	nrps redox-cofactor nrp-metallophore hybrid	1
Amycolatopsis	amglyccycl	1
Desulfuromonas	t1pks nrps hybrid	1
Sphingopyxis	lassopeptide	1
Planobispora	ripp-like	1
Streptomyces	t1pks t2pks transat-pks nrps lanthipeptide-class-ii ectoine butyrolactone nrps-like hybrid	1
Kitasatospora	napaa	1
Jiangella	hydrogen-cyanide	1
Streptomyces	t1pks butyrolactone oligosaccharide nrps-like pks-like hybrid	1
Nocardiopsis	ectoine	1
Streptomyces	thiopeptide thioamitides lap hybrid	1
Streptomyces	nrps other pks-like hybrid	1
Saccharothrix	thiopeptide rre-containing hybrid	1
Saccharothrix	nrps indole hybrid	1
Saccharothrix	lanthipeptide-class-i	1
Saccharothrix	lanthipeptide-class-ii	1
Saccharothrix	t1pks ripp-like hybrid	1
Streptomyces	nrps-like pks-like hybrid	1
Streptomyces	t1pks nrps phosphonate hybrid	1
Streptomyces	nrps crocagin nrps-like hybrid	1
Eisenbergiella	sactipeptide	1
Streptomyces	t1pks t3pks nrps nrps-like hybrid	1
Acidihalobacter	terpene	1
Acidihalobacter	arylpolyene	1
Geosporobacter	cyclic-lactone-autoinducer	1
Streptomyces	hserlactone	1
Streptomyces	t1pks nrps terpene lanthipeptide-class-ii hybrid	1
Salisediminibacterium	terpene	1
Paenibacillus	nrps betalactone hybrid	1
Eisenbergiella	lanthipeptide-class-ii	1
Streptomyces	t3pks nrps terpene nrps-like pks-like hybrid	1
Jiangella	lassopeptide rre-containing hybrid	1
Jiangella	thiopeptide lap rre-containing hybrid	1
Kibdelosporangium	hydrogen-cyanide	1
Kibdelosporangium	terpene lanthipeptide-class-ii hybrid	1
Bhargavaea	t3pks	1
Saccharomonospora	t1pks nrps transat-pks-like hybrid	1
Amphibacillus	sactipeptide	1
Modestobacter	t2pks	1
Gottschalkia	cyclic-lactone-autoinducer rre-containing hybrid	1
Nocardiopsis	betalactone	1
Blastococcus	terpene nrps-like hybrid	1
Caldilinea	hgle-ks	1
Streptomyces	transat-pks napaa hybrid	1
Rhizobium	terpene	1
Solibacillus	t3pks	1
Microlunatus	t1pks nrps hybrid	1
Frankia	lassopeptide	1
Thiothrix	redox-cofactor	1
Desulfosporosinus	cyclic-lactone-autoinducer	1
Actinoplanes	redox-cofactor	1
Gordonia	betalactone	1
Acetobacterium	cyclic-lactone-autoinducer	1
Saccharomonospora	hydrogen-cyanide	1
Saccharomonospora	lanthipeptide-class-i	1
Desulfosporosinus	betalactone	1
Streptantibioticus	nrps lap hybrid	1
Streptantibioticus	butyrolactone	1
Desulfosporosinus	nrps thiopeptide lap proteusin hybrid	1
Pseudofrankia	ranthipeptide	1
Pseudofrankia	terpene	1
Saccharomonospora	terpene	1
Thiorhodovibrio	proteusin	1
Aeromicrobium	betalactone	1
Rhizobium	thiopeptide thioamitides hybrid	1
Mycolicibacterium	rre-containing	1
Pseudanabaena	lanthipeptide-class-v	1
Actinoplanes	hydrogen-cyanide	1
Sciscionella	t1pks	1
Sciscionella	t1pks hgle-ks hybrid	1
Sciscionella	t1pks t2pks pks-like hybrid	1
Sciscionella	arylpolyene nrps hybrid	1
Sciscionella	ripp-like	1
Salinispora	t1pks nrps nrps-like hybrid	1
Salinispora	t2pks lanthipeptide-class-i hybrid	1
Micromonospora	t1pks nrps ni-siderophore hybrid	1
Micromonospora	transat-pks nrps ni-siderophore nrps-like pks-like hybrid	1
Actinokineospora	t2pks	1
Actinokineospora	arylpolyene nrps lanthipeptide-class-iii lipolanthine hybrid	1
Actinokineospora	t1pks t2pks hybrid	1
Actinokineospora	t1pks butyrolactone hybrid	1
Paenibacillus	t1pks nrps nrps-like hybrid	1
Salinispora	rre-containing	1
Salinispora	t1pks terpene hybrid	1
Streptomyces	t1pks nrps thiopeptide thioamitides rre-containing hybrid	1
Streptomyces	t2pks nrps terpene hydrogen-cyanide hybrid	1
Streptomyces	t2pks lap oligosaccharide betalactone pks-like hybrid	1
Streptomyces	t1pks linaridin hybrid	1
Trinickia	terpene	1
Enterocloster	cyclic-lactone-autoinducer	1
Ilumatobacter	betalactone	1
Janthinobacterium	arylpolyene	1
Streptomyces	lassopeptide nrps-like hybrid	1
Desulforamulus	cyclic-lactone-autoinducer	1
Haliscomenobacter	proteusin	1
Frankia	t1pks	1
Thermobaculum	terpene	1
Stackebrandtia	t1pks t3pks nrps hybrid	1
Thermomonospora	nrps lanthipeptide-class-iv nrp-metallophore hybrid	1
Catenulispora	t2pks	1
Slackia	betalactone	1
Saccharomonospora	nrps	1
Beutenbergia	terpene	1
Citrifermentans	t3pks	1
Chloroherpeton	terpene	1
Natranaerobius	ranthipeptide	1
Leptothrix	redox-cofactor	1
Renibacterium	nrps nrps-like hybrid	1
Anaeromyxobacter	thioamitides	1
Alkaliphilus	cyclic-lactone-autoinducer ripp-like hybrid	1
Clostridium	transat-pks nrps cyclic-lactone-autoinducer hybrid	1
Geotalea	terpene	1
Nocardioides	hydrogen-cyanide	1
Pelobacter	lassopeptide rre-containing hybrid	1
Acidothermus	other	1
Nitrobacter	hserlactone	1
Jannaschia	terpene	1
Frankia	terpene	1
Symbiobacterium	betalactone	1
[truncated: 618 more rows]

## Sheet: Table_S5_SARP_biosynthetic_doma
Gene region	Pfam name	Pfam ID	Pfam description	Gene ID
NC_021985.1.region001	SPOR	PF05036.16	SPOR domain	B446_RS24010
NC_021985.1.region001	NUDIX	PF00293.31	NUDIX domain	B446_RS24015
NC_021985.1.region001	Succ_DH_flav_C	PF02910.23	Fumarate reductase flavoprotein C-term	B446_RS24050
NC_021985.1.region001	FAD_binding_2	PF00890.27	FAD binding domain	B446_RS24050
NC_021985.1.region001	GTP_EFTU	PF00009.30	Elongation factor Tu GTP binding domain	B446_RS24070
NC_021985.1.region001	DPPIV_N	PF00930.24	Dipeptidyl peptidase IV (DPP IV) N-terminal region	B446_RS24180
NC_021985.1.region001	PIG-L	PF02585.20	GlcNAc-PI de-N-acetylase	B446_RS24190
NC_021985.1.region001	Acetyltransf_1	PF00583.28	Acetyltransferase (GNAT) family	B446_RS24230
NC_021985.1.region001	Fer4	PF00037.30	4Fe-4S binding domain	B446_RS24235
NC_021985.1.region001	Aminotran_1_2	PF00155.24	Aminotransferase class I and II	B446_RS24240
NZ_AP018365.1.region001	Pro-kuma_activ	PF09286.14	Pro-kumamolisin, activation domain	RVR_RS18785
NZ_AP018365.1.region001	Amino_oxidase	PF01593.27	Flavin containing amine oxidoreductase	RVR_RS18790
NZ_AP018365.1.region001	DUF1365	PF07103.14	Protein of unknown function (DUF1365)	RVR_RS18795
NZ_AP018365.1.region001	CMAS	PF02353.23	Mycolic acid cyclopropane synthetase	RVR_RS18800
NZ_AP018365.1.region001	CMAS	PF02353.23	Mycolic acid cyclopropane synthetase	RVR_RS18805
NZ_AP018365.1.region001	CMAS	PF02353.23	Mycolic acid cyclopropane synthetase	RVR_RS18805
NZ_AP018365.1.region001	DUF1295	PF06966.15	Protein of unknown function (DUF1295)	RVR_RS18810
NZ_AP018365.1.region001	Glyco_hydro_25	PF01183.23	Glycosyl hydrolases family 25	RVR_RS18815
NZ_AP018365.1.region001	TerD	PF02342.21	TerD domain	RVR_RS18820
NZ_AP018365.1.region001	Amidohydro_2	PF04909.17	Amidohydrolase	RVR_RS18825
NZ_AP018365.1.region001	adh_short	PF00106.28	short chain dehydrogenase	RVR_RS18835
NZ_AP018365.1.region001	AXE1	PF05448.15	Acetyl xylan esterase (AXE1)	RVR_RS18880
NZ_AP018365.1.region001	DUF998	PF06197.16	Protein of unknown function (DUF998)	RVR_RS18885
NZ_AP018365.1.region001	Amidase_2	PF01510.28	N-acetylmuramoyl-L-alanine amidase	RVR_RS18890
NZ_AP018365.1.region001	PG_binding_1	PF01471.21	Putative peptidoglycan binding domain	RVR_RS18890
NZ_AP018365.1.region001	PG_binding_1	PF01471.21	Putative peptidoglycan binding domain	RVR_RS18890
NZ_AP018365.1.region001	Glyco_hydro_2_N	PF02837.21	Glycosyl hydrolases family 2, sugar binding domain	RVR_RS18930
NZ_AP018365.1.region001	Glyco_hydro_2_C	PF02836.20	Glycosyl hydrolases family 2, TIM barrel domain	RVR_RS18930
NZ_AP019620.1.region001	Methyltransf_11	PF08241.15	Methyltransferase domain	GYK45_RS43645
NZ_AP019620.1.region001	Acyl_transf_3	PF01757.25	Acyltransferase family	GYK45_RS43650
NZ_AP019620.1.region001	Dak2	PF02734.20	DAK2 domain	GYK45_RS43655
NZ_AP019620.1.region001	PALP	PF00291.28	Pyridoxal-phosphate dependent enzyme	GYK45_RS43665
NZ_AP019620.1.region001	adh_short	PF00106.28	short chain dehydrogenase	GYK45_RS43670
NZ_AP019620.1.region001	Spermine_synth	PF01564.20	Spermine/spermidine synthase domain	GYK45_RS43680
NZ_AP019620.1.region001	2-Hacid_dh_C	PF02826.22	D-isomer specific 2-hydroxyacid dehydrogenase, NAD binding domain	GYK45_RS43690
NZ_AP019620.1.region001	NMT1	PF09084.14	NMT1/THI5 like	GYK45_RS43720
NZ_AP019620.1.region001	adh_short	PF00106.28	short chain dehydrogenase	GYK45_RS43730
NZ_AP019620.1.region001	Polysacc_deac_1	PF01522.24	Polysaccharide deacetylase	GYK45_RS43740
NZ_AP019620.1.region001	FumaraseC_C	PF10415.12	Fumarase C C-terminus	GYK45_RS43745
NZ_AP019620.1.region001	Lyase_1	PF00206.23	Lyase	GYK45_RS43745
NZ_AP019620.1.region001	Abhydrolase_1	PF00561.23	alpha/beta hydrolase fold	GYK45_RS43755
NZ_AP019620.1.region001	Methyltransf_19	PF04672.15	S-adenosyl methyltransferase	GYK45_RS43765
NZ_AP019620.1.region001	TauD	PF02668.19	Taurine catabolism dioxygenase TauD, TfdA family	GYK45_RS43775
NZ_AP019620.1.region001	FAD_binding_3	PF01494.22	FAD binding domain	GYK45_RS43790
NZ_AP019620.1.region001	FAD_binding_3	PF01494.22	FAD binding domain	GYK45_RS43790
NZ_AP019620.1.region001	DUF664	PF04978.15	Protein of unknown function (DUF664)	GYK45_RS43835
NZ_AP019620.1.region001	DLH	PF01738.21	Dienelactone hydrolase family	GYK45_RS43840
NZ_AP019620.1.region001	NMT1	PF09084.14	NMT1/THI5 like	GYK45_RS43845
NZ_AP019620.1.region001	TPP_enzyme_N	PF02776.21	Thiamine pyrophosphate enzyme, N-terminal TPP binding domain	GYK45_RS51945
NZ_AP019620.1.region001	TPP_enzyme_N	PF02776.21	Thiamine pyrophosphate enzyme, N-terminal TPP binding domain	GYK45_RS43860
NZ_AP019620.1.region001	TPP_enzyme_M	PF00205.25	Thiamine pyrophosphate enzyme, central domain	GYK45_RS43860
NZ_AP019620.1.region001	TPP_enzyme_C	PF02775.24	Thiamine pyrophosphate enzyme, C-terminal TPP binding domain	GYK45_RS43860
NZ_AP019620.1.region001	CBM_6	PF03422.18	Carbohydrate binding module (family 6)	GYK45_RS51060
NZ_AP019620.1.region001	p450	PF00067.25	Cytochrome P450	GYK45_RS43880
NZ_AP019620.1.region001	UbiD	PF01977.19	3-octaprenyl-4-hydroxybenzoate carboxy-lyase	GYK45_RS43890
NZ_AP019620.1.region001	Flavoprotein	PF02441.22	Flavoprotein	GYK45_RS43895
NZ_AP019620.1.region001	AraC_binding	PF02311.22	AraC-like ligand binding domain	GYK45_RS43900
NZ_AP019620.1.region001	Phosphoesterase	PF04185.17	Phosphoesterase family	GYK45_RS43905
NZ_AP024135.1.region001	Aldolase_II	PF00596.24	Class II Aldolase and Adducin N-terminal domain	K6K39_RS05150
NZ_AP024135.1.region001	DUF3090	PF11290.11	Protein of unknown function (DUF3090)	K6K39_RS05175
NZ_AP024135.1.region001	His_Phos_1	PF00300.25	Histidine phosphatase superfamily (branch 1)	K6K39_RS05180
NZ_AP024135.1.region001	Bac_luciferase	PF00296.23	Luciferase-like monooxygenase	K6K39_RS05195
NZ_AP024135.1.region001	Aldo_ket_red	PF00248.24	Aldo/keto reductase family	K6K39_RS05200
NZ_AP024135.1.region001	ChpA-C	PF03777.16	ChpA-C	K6K39_RS40830
NZ_AP024135.1.region001	ChpA-C	PF03777.16	ChpA-C	K6K39_RS40835
NZ_AP024135.1.region001	ChpA-C	PF03777.16	ChpA-C	K6K39_RS05225
NZ_AP024135.1.region001	DUF397	PF04149.15	Domain of unknown function (DUF397)	K6K39_RS05285
NZ_AP024135.1.region001	FMO-like	PF00743.22	Flavin-binding monooxygenase-like	K6K39_RS05325
NZ_AP024135.1.region001	FMO-like	PF00743.22	Flavin-binding monooxygenase-like	K6K39_RS05330
NZ_AP024135.1.region001	adh_short	PF00106.28	short chain dehydrogenase	K6K39_RS05335
NZ_AP024135.1.region001	Abhydrolase_3	PF07859.16	alpha/beta hydrolase fold	K6K39_RS05340
NZ_AP024135.1.region001	Polyketide_cyc2	PF10604.12	Polyketide cyclase / dehydrase and lipid transport	K6K39_RS05350
NZ_AP024135.1.region001	LPG_synthase_C	PF09924.12	Phosphatidylglycerol lysyltransferase, C-terminal	K6K39_RS05355
NZ_AP024135.1.region001	Aldedh	PF00171.25	Aldehyde dehydrogenase family	K6K39_RS05360
NZ_AP024135.1.region001	Aminotran_3	PF00202.24	Aminotransferase class-III	K6K39_RS05370
NZ_AP024135.1.region001	Polyketide_cyc	PF03364.23	Polyketide cyclase / dehydrase and lipid transport	K6K39_RS05375
NZ_AP024135.1.region001	DAO	PF01266.27	FAD dependent oxidoreductase	K6K39_RS05390
NZ_AP024135.1.region001	p450	PF00067.25	Cytochrome P450	K6K39_RS05395
NZ_AP024135.1.region001	DAGK_cat	PF00781.27	Diacylglycerol kinase catalytic domain	K6K39_RS05400
NZ_AP024135.1.region001	Flavin_Reduct	PF01613.21	Flavin reductase like domain	K6K39_RS05405
NZ_AP024135.1.region001	MmgE_PrpD	PF03972.17	MmgE/PrpD N-terminal domain	K6K39_RS05410
NZ_AP024135.1.region001	PHP	PF02811.22	PHP domain	K6K39_RS05420
NZ_AP024135.1.region001	PGA_cap	PF09587.13	Bacterial capsule synthesis protein PGA_cap	K6K39_RS05425
NZ_AP024135.1.region001	Pribosyltran	PF00156.30	Phosphoribosyl transferase domain	K6K39_RS05430
NZ_AP024135.1.region001	Rv2632c-like	PF08962.14	Rv2632c-like	K6K39_RS05435
NZ_AP024135.1.region001	SKI	PF01202.25	Shikimate kinase	K6K39_RS05450
NZ_CP010833.1.region001	EAL	PF00563.23	EAL domain	TK78_RS23110
NZ_CP010833.1.region001	GGDEF	PF00990.24	Diguanylate cyclase, GGDEF domain	TK78_RS23110
NZ_CP010833.1.region001	His_Phos_1	PF00300.25	Histidine phosphatase superfamily (branch 1)	TK78_RS23155
NZ_CP010833.1.region001	Methyltransf_11	PF08241.15	Methyltransferase domain	TK78_RS23170
NZ_CP010833.1.region001	Aminotran_1_2	PF00155.24	Aminotransferase class I and II	TK78_RS23190
NZ_CP010833.1.region001	TrkA_C	PF02080.24	TrkA-C domain	TK78_RS23195
NZ_CP010833.1.region001	Glyco_hydro_1	PF00232.21	Glycosyl hydrolase family 1	TK78_RS23215
NZ_CP010833.1.region001	DNA_binding_1	PF01035.23	6-O-methylguanine DNA methyltransferase, DNA binding domain	TK78_RS23225
NZ_CP010833.1.region001	Ada_Zn_binding	PF02805.19	Metal binding domain of Ada	TK78_RS36595
NZ_CP010833.1.region001	DNA_binding_1	PF01035.23	6-O-methylguanine DNA methyltransferase, DNA binding domain	TK78_RS36595
NZ_CP010833.1.region001	PfkB	PF00294.27	pfkB family carbohydrate kinase	TK78_RS23245
NZ_CP010833.1.region001	ADSL_C	PF10397.12	Adenylosuccinate lyase C-terminus	TK78_RS23250
NZ_CP010833.1.region001	Lyase_1	PF00206.23	Lyase	TK78_RS23250
NZ_CP010833.1.region001	Lyase_1	PF00206.23	Lyase	TK78_RS23250
NZ_CP010833.1.region001	Methyltransf_2	PF00891.21	O-methyltransferase domain	TK78_RS23260
NZ_CP010833.1.region001	AMP-binding	PF00501.31	AMP-binding enzyme	TK78_RS23265
NZ_CP010833.1.region001	FAD_binding_3	PF01494.22	FAD binding domain	TK78_RS23270
NZ_CP010833.1.region001	Cupin_2	PF07883.14	Cupin domain	TK78_RS23290
NZ_CP010833.1.region001	BBE	PF08031.15	Berberine and berberine like	TK78_RS23295
NZ_CP010833.1.region001	FAD_binding_4	PF01565.26	FAD binding domain	TK78_RS23295
NZ_CP010833.1.region001	FAD_binding_4	PF01565.26	FAD binding domain	TK78_RS23300
NZ_CP010833.1.region001	BBE	PF08031.15	Berberine and berberine like	TK78_RS23300
NZ_CP010833.1.region001	Methyltransf_3	PF01596.20	O-methyltransferase	TK78_RS23305
NZ_CP010833.1.region001	Flavin_Reduct	PF01613.21	Flavin reductase like domain	TK78_RS23310
NZ_CP010833.1.region001	HpaB_N	PF11794.11	4-hydroxyphenylacetate 3-hydroxylase N terminal	TK78_RS23315
NZ_CP010833.1.region001	HpaB	PF03241.16	4-hydroxyphenylacetate 3-hydroxylase C terminal	TK78_RS23315
NZ_CP010833.1.region001	AMP-binding	PF00501.31	AMP-binding enzyme	TK78_RS23325
NZ_CP010833.1.region001	DHQS	PF01959.19	3-dehydroquinate synthase II	TK78_RS23330
NZ_CP010833.1.region001	DeoC	PF01791.12	DeoC/LacD family aldolase	TK78_RS23335
NZ_CP010833.1.region001	FAD_binding_3	PF01494.22	FAD binding domain	TK78_RS23340
NZ_CP010833.1.region001	Adenine_glyco	PF03352.16	Methyladenine glycosylase	TK78_RS23345
NZ_CP010833.1.region001	Oxygenase-NA	PF09859.12	Oxygenase, catalysing oxidative methylation of damaged DNA	TK78_RS23350
NZ_CP011492.1.region001	Nitroreductase	PF00881.27	Nitroreductase family	AA958_RS07965
NZ_CP011492.1.region001	PG_binding_1	PF01471.21	Putative peptidoglycan binding domain	AA958_RS07970
NZ_CP011492.1.region001	SNARE_assoc	PF09335.14	SNARE associated Golgi protein	AA958_RS07980
NZ_CP011492.1.region001	Pyridoxal_deC	PF00282.22	Pyridoxal-dependent decarboxylase conserved domain	AA958_RS07990
NZ_CP011492.1.region001	Glyco_hydro_25	PF01183.23	Glycosyl hydrolases family 25	AA958_RS08010
NZ_CP011492.1.region001	UbiA	PF01040.21	UbiA prenyltransferase family	AA958_RS08020
NZ_CP011492.1.region001	AMP-binding	PF00501.31	AMP-binding enzyme	AA958_RS08025
NZ_CP011492.1.region001	UDPG_MGDP_dh_N	PF03721.17	UDP-glucose/GDP-mannose dehydrogenase family, NAD binding domain	AA958_RS08030
NZ_CP011492.1.region001	UDPG_MGDP_dh	PF00984.22	UDP-glucose/GDP-mannose dehydrogenase family, central domain	AA958_RS08030
NZ_CP011492.1.region001	UDPG_MGDP_dh_C	PF03720.18	UDP-glucose/GDP-mannose dehydrogenase family, UDP binding domain	AA958_RS08030
NZ_CP011492.1.region001	Epimerase	PF01370.24	NAD dependent epimerase/dehydratase family	AA958_RS08035
NZ_CP011492.1.region001	FAD_binding_3	PF01494.22	FAD binding domain	AA958_RS08040
NZ_CP011492.1.region001	AMP-binding	PF00501.31	AMP-binding enzyme	AA958_RS08055
NZ_CP011492.1.region001	FAD_binding_3	PF01494.22	FAD binding domain	AA958_RS08060
NZ_CP011492.1.region001	Zn-ribbon_8	PF09723.13	Zinc ribbon domain	AA958_RS08085
NZ_CP011492.1.region001	Methyltransf_3	PF01596.20	O-methyltransferase	AA958_RS08095
NZ_CP011492.1.region001	PRTase_1	PF11202.11	Phosphoribosyl transferase (PRTase)	AA958_RS08105
NZ_CP011492.1.region001	TRSP	PF12500.11	TRSP domain C terminus to PRTase_2	AA958_RS08105
NZ_CP011492.1.region001	TerD	PF02342.21	TerD domain	AA958_RS08115
NZ_CP011492.1.region001	AhpC-TSA	PF00578.24	AhpC/TSA family	AA958_RS08130
NZ_CP011492.1.region001	DUF3052	PF11253.11	Protein of unknown function (DUF3052)	AA958_RS08135
NZ_CP011492.1.region001	Transketolase_N	PF00456.24	Transketolase, thiamine diphosphate binding domain	AA958_RS08140
NZ_CP011492.1.region001	Aldo_ket_red	PF00248.24	Aldo/keto reductase family	AA958_RS08150
NZ_CP011492.1.region001	Beta-lactamase	PF00144.27	Beta-lactamase	AA958_RS08160
NZ_CP011492.1.region001	Acyl_transf_1	PF00698.24	Acyl transferase domain	AA958_RS08175
NZ_CP011492.1.region001	ACP_syn_III	PF08545.13	3-Oxoacyl-[acyl-carrier-protein (ACP)] synthase III	AA958_RS08180
NZ_CP011492.1.region001	ACP_syn_III_C	PF08541.13	3-Oxoacyl-[acyl-carrier-protein (ACP)] synthase III C terminal	AA958_RS08180
NZ_CP011492.1.region001	PP-binding	PF00550.28	Phosphopantetheine attachment site	AA958_RS08185
NZ_CP011492.1.region001	ketoacyl-synt	PF00109.29	Beta-ketoacyl synthase, N-terminal domain	AA958_RS08190
NZ_CP011492.1.region001	Ketoacyl-synt_C	PF02801.25	Beta-ketoacyl synthase, C-terminal domain	AA958_RS08190
NZ_CP011492.1.region001	DUF3145	PF11343.11	Protein of unknown function (DUF3145)	AA958_RS08195
NZ_CP011492.1.region001	Lipase_GDSL	PF00657.25	GDSL-like Lipase/Acylhydrolase	AA958_RS08200
NZ_CP016279.1.region001	TerD	PF02342.21	TerD domain	AVL59_RS30240
NZ_CP016279.1.region001	GtrA	PF04138.17	GtrA-like protein	AVL59_RS30255
NZ_CP016279.1.region001	Oxidored_molyb	PF00174.22	Oxidoreductase molybdopterin binding domain	AVL59_RS30260
NZ_CP016279.1.region001	SPW	PF03779.17	SPW repeat	AVL59_RS30280
NZ_CP016279.1.region001	FAD_binding_3	PF01494.22	FAD binding domain	AVL59_RS30290
NZ_CP016279.1.region001	FMN_red	PF03358.18	NADPH-dependent FMN reductase	AVL59_RS30295
NZ_CP016279.1.region001	Methyltransf_11	PF08241.15	Methyltransferase domain	AVL59_RS30300
NZ_CP016279.1.region001	AhpC-TSA	PF00578.24	AhpC/TSA family	AVL59_RS30315
NZ_CP016279.1.region001	TfoX_N	PF04993.16	TfoX N-terminal domain	AVL59_RS30325
NZ_CP016279.1.region001	Polyketide_cyc2	PF10604.12	Polyketide cyclase / dehydrase and lipid transport	AVL59_RS30330
NZ_CP016279.1.region001	Trp_halogenase	PF04820.17	Tryptophan halogenase	AVL59_RS30335
NZ_CP016279.1.region001	Trp_halogenase	PF04820.17	Tryptophan halogenase	AVL59_RS30335
NZ_CP016279.1.region001	PP-binding	PF00550.28	Phosphopantetheine attachment site	AVL59_RS30340
NZ_CP016279.1.region001	Abhydrolase_1	PF00561.23	alpha/beta hydrolase fold	AVL59_RS30345
NZ_CP016279.1.region001	MaoC_dehydratas	PF01575.22	MaoC like domain	AVL59_RS30355
NZ_CP016279.1.region001	AMP-binding	PF00501.31	AMP-binding enzyme	AVL59_RS30360
NZ_CP016279.1.region001	ACPS	PF01648.23	4'-phosphopantetheinyl transferase superfamily	AVL59_RS52690
NZ_CP016279.1.region001	AsnC_trans_reg	PF01037.24	Lrp/AsnC ligand binding domain	AVL59_RS30420
NZ_CP016279.1.region001	Amidase_2	PF01510.28	N-acetylmuramoyl-L-alanine amidase	AVL59_RS30445
NZ_CP016438.1.region001	ABATE	PF07336.14	Putative stress-induced transcription regulator	SLINC_RS05930
NZ_CP016438.1.region001	zf-CGNR	PF11706.11	CGNR zinc finger	SLINC_RS05930
NZ_CP016438.1.region001	Methyltransf_11	PF08241.15	Methyltransferase domain	SLINC_RS05940
NZ_CP016438.1.region001	Abhydrolase_1	PF00561.23	alpha/beta hydrolase fold	SLINC_RS05965
NZ_CP016438.1.region001	Cupin_2	PF07883.14	Cupin domain	SLINC_RS05970
NZ_CP016438.1.region001	CMD	PF02627.23	Carboxymuconolactone decarboxylase family	SLINC_RS05975
NZ_CP016438.1.region001	Aminotran_1_2	PF00155.24	Aminotransferase class I and II	SLINC_RS05985
NZ_CP016438.1.region001	Pro_Al_protease	PF02983.17	Alpha-lytic protease prodomain	SLINC_RS05995
NZ_CP016438.1.region001	Trypsin	PF00089.29	Trypsin	SLINC_RS05995
NZ_CP016438.1.region001	ThuA	PF06283.14	Trehalose utilisation	SLINC_RS06000
NZ_CP016438.1.region001	GFO_IDH_MocA	PF01408.25	Oxidoreductase family, NAD-binding Rossmann fold	SLINC_RS06005
NZ_CP016438.1.region001	GFO_IDH_MocA_C	PF02894.20	Oxidoreductase family, C-terminal alpha/beta domain	SLINC_RS06005
NZ_CP016438.1.region001	HpcH_HpaI	PF03328.17	HpcH/HpaI aldolase/citrate lyase family	SLINC_RS06010
NZ_CP016438.1.region001	CoA_transf_3	PF02515.20	CoA-transferase family III	SLINC_RS06015
NZ_CP016438.1.region001	MDMPI_N	PF11716.11	Mycothiol maleylpyruvate isomerase N-terminal domain	SLINC_RS06030
NZ_CP016438.1.region001	MDMPI_C	PF07398.14	MDMPI C-terminal domain	SLINC_RS06030
NZ_CP016438.1.region001	F420H2_quin_red	PF04075.17	F420H(2)-dependent quinone reductase	SLINC_RS06085
NZ_CP016438.1.region001	FAD_binding_3	PF01494.22	FAD binding domain	SLINC_RS06090
NZ_CP016438.1.region001	NUDIX	PF00293.31	NUDIX domain	SLINC_RS06130
NZ_CP016438.1.region001	DUF1731	PF08338.14	Domain of unknown function (DUF1731)	SLINC_RS06140
NZ_CP016438.1.region001	Epimerase	PF01370.24	NAD dependent epimerase/dehydratase family	SLINC_RS06140
NZ_CP016438.1.region001	Pkinase	PF00069.28	Protein kinase domain	SLINC_RS06160
NZ_CP016438.1.region001	HpcH_HpaI	PF03328.17	HpcH/HpaI aldolase/citrate lyase family	SLINC_RS06165
NZ_CP016438.1.region001	ETF_alpha	PF00766.22	Electron transfer flavoprotein FAD-binding domain	SLINC_RS06175
NZ_CP016438.1.region001	ETF	PF01012.24	Electron transfer flavoprotein domain	SLINC_RS06175
NZ_CP016438.1.region001	ETF	PF01012.24	Electron transfer flavoprotein domain	SLINC_RS06180
NZ_CP016438.1.region001	Flavin_Reduct	PF01613.21	Flavin reductase like domain	SLINC_RS06185
NZ_CP016438.1.region001	Thioredoxin	PF00085.23	Thioredoxin	SLINC_RS06190
NZ_CP016438.1.region001	Acyltransferase	PF01553.24	Acyltransferase	SLINC_RS06200
NZ_CP016438.1.region001	B3_4	PF03483.20	B3/4 domain	SLINC_RS06205
NZ_CP016438.1.region001	Transglut_core	PF01841.22	Transglutaminase-like superfamily	SLINC_RS06210
NZ_CP018870.1.region001	Lipoprotein_15	PF03640.18	Secreted repeat of unknown function	BSL84_RS28990
NZ_CP018870.1.region001	Lipoprotein_15	PF03640.18	Secreted repeat of unknown function	BSL84_RS28990
NZ_CP018870.1.region001	Lipoprotein_15	PF03640.18	Secreted repeat of unknown function	BSL84_RS28990
NZ_CP018870.1.region001	Lipoprotein_15	PF03640.18	Secreted repeat of unknown function	BSL84_RS28990
NZ_CP018870.1.region001	NADH_4Fe-4S	PF10589.12	NADH-ubiquinone oxidoreductase-F iron-sulfur binding region	BSL84_RS28995
NZ_CP018870.1.region001	Acyl-CoA_dh_1	PF00441.27	Acyl-CoA dehydrogenase, C-terminal domain	BSL84_RS29055
NZ_CP018870.1.region001	Acyl-CoA_dh_M	PF02770.22	Acyl-CoA dehydrogenase, middle domain	BSL84_RS29055
NZ_CP018870.1.region001	Acyl-CoA_dh_N	PF02771.19	Acyl-CoA dehydrogenase, N-terminal domain	BSL84_RS29055
NZ_CP018870.1.region001	CoA_transf_3	PF02515.20	CoA-transferase family III	BSL84_RS29060
NZ_CP018870.1.region001	CoA_transf_3	PF02515.20	CoA-transferase family III	BSL84_RS29060
NZ_CP018870.1.region001	AMP-binding	PF00501.31	AMP-binding enzyme	BSL84_RS29065
NZ_CP018870.1.region001	Flavin_Reduct	PF01613.21	Flavin reductase like domain	BSL84_RS29110
NZ_CP018870.1.region001	Peptidase_M28	PF04389.20	Peptidase family M28	BSL84_RS29120
NZ_CP018870.1.region001	3-dmu-9_3-mt	PF06983.16	3-demethylubiquinone-9 3-methyltransferase	BSL84_RS29155
NZ_CP018870.1.region001	DUF2278	PF10042.12	Uncharacterized conserved protein (DUF2278)	BSL84_RS29160
NZ_CP018870.1.region001	Acetyltransf_1	PF00583.28	Acetyltransferase (GNAT) family	BSL84_RS29170
NZ_CP018870.1.region001	3-dmu-9_3-mt	PF06983.16	3-demethylubiquinone-9 3-methyltransferase	BSL84_RS29175
NZ_CP018870.1.region001	IU_nuc_hydro	PF01156.22	Inosine-uridine preferring nucleoside hydrolase	BSL84_RS29195
NZ_CP018870.1.region001	GAF	PF01590.29	GAF domain	BSL84_RS29230
NZ_CP018870.1.region001	PaaX_C	PF08223.14	PaaX-like protein C-terminal domain	BSL84_RS29235
NZ_CP018870.1.region001	PaaX	PF07848.15	PaaX-like protein	BSL84_RS29235
NZ_CP018870.1.region001	Acetyltransf_1	PF00583.28	Acetyltransferase (GNAT) family	BSL84_RS29240
NZ_CP018870.1.region001	Peptidase_S15	PF02129.21	X-Pro dipeptidyl-peptidase (S15 family)	BSL84_RS29245
NZ_CP018870.1.region001	Asp_decarbox	PF02261.19	Aspartate decarboxylase	BSL84_RS29255
NZ_CP018870.1.region001	Asp_Glu_race	PF01177.25	Asp/Glu/Hydantoin racemase	BSL84_RS29265
NZ_CP018870.1.region001	6PGD	PF00393.22	6-phosphogluconate dehydrogenase, C-terminal domain	BSL84_RS29275
NZ_CP018870.1.region001	NAD_binding_2	PF03446.18	NAD binding domain of 6-phosphogluconate dehydrogenase	BSL84_RS29275
NZ_CP020569.1.region001	Abhydrolase_1	PF00561.23	alpha/beta hydrolase fold	B1H19_RS32895
NZ_CP020569.1.region001	RibD_C	PF01872.20	RibD C-terminal domain	B1H19_RS32920
NZ_CP020569.1.region001	ABATE	PF07336.14	Putative stress-induced transcription regulator	B1H19_RS33025
NZ_CP020569.1.region001	zf-CGNR	PF11706.11	CGNR zinc finger	B1H19_RS33025
NZ_CP020569.1.region001	GAF	PF01590.29	GAF domain	B1H19_RS33040
NZ_CP020569.1.region001	MTS	PF05175.17	Methyltransferase small domain	B1H19_RS33045
NZ_CP020569.1.region001	GATase	PF00117.31	Glutamine amidotransferase class-I	B1H19_RS33050
NZ_CP020569.1.region001	Anth_synt_I_N	PF04715.16	Anthranilate synthase component I, N terminal region	B1H19_RS33050
NZ_CP020569.1.region001	Chorismate_bind	PF00425.21	chorismate binding enzyme	B1H19_RS33050
NZ_CP020569.1.region001	TAL_FSA	PF00923.22	Transaldolase/Fructose-6-phosphate aldolase	B1H19_RS33055
NZ_CP020569.1.region001	TAL_FSA	PF00923.22	Transaldolase/Fructose-6-phosphate aldolase	B1H19_RS33075
NZ_CP020569.1.region001	adh_short	PF00106.28	short chain dehydrogenase	B1H19_RS33080
NZ_CP020700.1.region001	Metallophos	PF00149.31	Calcineurin-like phosphoesterase	B7R87_RS25860
NZ_CP020700.1.region001	Thiolase_N	PF00108.26	Thiolase, N-terminal domain	B7R87_RS25890
NZ_CP020700.1.region001	Thiolase_C	PF02803.21	Thiolase, C-terminal domain	B7R87_RS25890
NZ_CP020700.1.region001	Thiolase_N	PF00108.26	Thiolase, N-terminal domain	B7R87_RS25900
NZ_CP020700.1.region001	Thiolase_C	PF02803.21	Thiolase, C-terminal domain	B7R87_RS25900
NZ_CP020700.1.region001	CoA_transf_3	PF02515.20	CoA-transferase family III	B7R87_RS25910
NZ_CP020700.1.region001	Acyl-CoA_dh_1	PF00441.27	Acyl-CoA dehydrogenase, C-terminal domain	B7R87_RS25915
NZ_CP020700.1.region001	Acyl-CoA_dh_M	PF02770.22	Acyl-CoA dehydrogenase, middle domain	B7R87_RS25915
NZ_CP020700.1.region001	Acyl-CoA_dh_N	PF02771.19	Acyl-CoA dehydrogenase, N-terminal domain	B7R87_RS25915
NZ_CP020700.1.region001	MaoC_dehydratas	PF01575.22	MaoC like domain	B7R87_RS25925
NZ_CP020700.1.region001	Thiolase_C	PF02803.21	Thiolase, C-terminal domain	B7R87_RS25935
NZ_CP020700.1.region001	Thiolase_N	PF00108.26	Thiolase, N-terminal domain	B7R87_RS25935
NZ_CP020700.1.region001	DUF397	PF04149.15	Domain of unknown function (DUF397)	B7R87_RS25975
NZ_CP020700.1.region001	DUF397	PF04149.15	Domain of unknown function (DUF397)	B7R87_RS25980
NZ_CP020700.1.region001	Methyltransf_11	PF08241.15	Methyltransferase domain	B7R87_RS25995
NZ_CP020700.1.region001	FAD_binding_3	PF01494.22	FAD binding domain	B7R87_RS26000
NZ_CP020700.1.region001	Methyltransf_2	PF00891.21	O-methyltransferase domain	B7R87_RS26005
NZ_CP020700.1.region001	Peptidase_S26	PF10502.12	Signal peptidase, peptidase S26	B7R87_RS26020
NZ_CP020700.1.region001	Peptidase_S24	PF00717.26	Peptidase S24-like	B7R87_RS26020
NZ_CP020700.1.region001	MauE	PF07291.14	Methylamine utilisation protein MauE	B7R87_RS26035
NZ_CP020700.1.region001	Glycos_transf_2	PF00535.29	Glycosyl transferase family 2	B7R87_RS26050
NZ_CP020700.1.region001	Methyltransf_11	PF08241.15	Methyltransferase domain	B7R87_RS26050
NZ_CP020700.1.region001	Epimerase	PF01370.24	NAD dependent epimerase/dehydratase family	B7R87_RS26060
NZ_CP020700.1.region001	dTDP_sugar_isom	PF00908.20	dTDP-4-dehydrorhamnose 3,5-epimerase	B7R87_RS26065
NZ_CP020700.1.region001	NTP_transferase	PF00483.26	Nucleotidyl transferase	B7R87_RS26070
NZ_CP020700.1.region001	FAD_binding_3	PF01494.22	FAD binding domain	B7R87_RS26080
NZ_CP020700.1.region001	AhpC-TSA	PF00578.24	AhpC/TSA family	B7R87_RS26085
NZ_CP020700.1.region001	DsbD	PF02683.18	Cytochrome C biogenesis protein transmembrane region	B7R87_RS26085
NZ_CP020700.1.region001	Fasciclin	PF02469.25	Fasciclin domain	B7R87_RS26090
NZ_CP020700.1.region001	Abhydrolase_1	PF00561.23	alpha/beta hydrolase fold	B7R87_RS26105
NZ_CP020700.1.region001	Abhydrolase_4	PF08386.13	TAP-like protein	B7R87_RS26105
NZ_CP020700.1.region001	p450	PF00067.25	Cytochrome P450	B7R87_RS26110
NZ_CP020700.1.region001	Amidohydro_3	PF07969.14	Amidohydrolase family	B7R87_RS26115
NZ_CP020700.1.region001	Lactamase_B	PF00753.30	Metallo-beta-lactamase superfamily	B7R87_RS33805
NZ_CP021080.1.region001	AP_endonuc_2	PF01261.27	Xylose isomerase-like TIM barrel	LK06_RS29040
NZ_CP021080.1.region001	GFO_IDH_MocA_C	PF02894.20	Oxidoreductase family, C-terminal alpha/beta domain	LK06_RS29050
NZ_CP021080.1.region001	GFO_IDH_MocA	PF01408.25	Oxidoreductase family, NAD-binding Rossmann fold	LK06_RS29050
NZ_CP021080.1.region001	Gamma_PGA_hydro	PF05908.14	Poly-gamma-glutamate hydrolase	LK06_RS29065
NZ_CP021080.1.region001	GFO_IDH_MocA_C	PF02894.20	Oxidoreductase family, C-terminal alpha/beta domain	LK06_RS29070
NZ_CP021080.1.region001	GFO_IDH_MocA	PF01408.25	Oxidoreductase family, NAD-binding Rossmann fold	LK06_RS29070
NZ_CP021080.1.region001	Cupin_3	PF05899.15	EutQ-like cupin domain	LK06_RS29080
NZ_CP021080.1.region001	Beta-lactamase	PF00144.27	Beta-lactamase	LK06_RS29090
NZ_CP021080.1.region001	Aldedh	PF00171.25	Aldehyde dehydrogenase family	LK06_RS29105
NZ_CP021080.1.region001	Aldedh	PF00171.25	Aldehyde dehydrogenase family	LK06_RS34655
NZ_CP021080.1.region001	AhpC-TSA	PF00578.24	AhpC/TSA family	LK06_RS29120
NZ_CP021080.1.region001	DUF3515	PF12028.11	Protein of unknown function (DUF3515)	LK06_RS29130
NZ_CP021080.1.region001	ADSL_C	PF10397.12	Adenylosuccinate lyase C-terminus	LK06_RS29165
NZ_CP021080.1.region001	Lyase_1	PF00206.23	Lyase	LK06_RS29165
NZ_CP021080.1.region001	PALP	PF00291.28	Pyridoxal-phosphate dependent enzyme	LK06_RS29180
NZ_CP021080.1.region001	OCD_Mu_crystall	PF02423.18	Ornithine cyclodeaminase/mu-crystallin family	LK06_RS29185
NZ_CP021080.1.region001	AMP-binding	PF00501.31	AMP-binding enzyme	LK06_RS29190
NZ_CP021080.1.region001	Acyl-CoA_dh_N	PF02771.19	Acyl-CoA dehydrogenase, N-terminal domain	LK06_RS29195
NZ_CP021080.1.region001	Acyl-CoA_dh_2	PF08028.14	Acyl-CoA dehydrogenase, C-terminal domain	LK06_RS29195
NZ_CP021080.1.region001	GAF	PF01590.29	GAF domain	LK06_RS29200
NZ_CP021080.1.region001	PP-binding	PF00550.28	Phosphopantetheine attachment site	LK06_RS29205
NZ_CP021080.1.region001	Thioesterase	PF00975.23	Thioesterase domain	LK06_RS29210
NZ_CP021080.1.region001	FMN_red	PF03358.18	NADPH-dependent FMN reductase	LK06_RS29220
NZ_CP021080.1.region001	AraC_binding	PF02311.22	AraC-like ligand binding domain	LK06_RS29235
NZ_CP021080.1.region001	adh_short	PF00106.28	short chain dehydrogenase	LK06_RS29245
NZ_CP021080.1.region001	MDMPI_N	PF11716.11	Mycothiol maleylpyruvate isomerase N-terminal domain	LK06_RS29260
NZ_CP021080.1.region001	MDMPI_C	PF07398.14	MDMPI C-terminal domain	LK06_RS29260
NZ_CP021080.1.region001	Radical_SAM	PF04055.24	Radical SAM superfamily	LK06_RS29295
NZ_CP021080.1.region001	Fe-ADH	PF00465.22	Iron-containing alcohol dehydrogenase	LK06_RS29310
NZ_CP021080.1.region001	Aldedh	PF00171.25	Aldehyde dehydrogenase family	LK06_RS29310
NZ_CP021121.1.region001	UDG	PF03167.22	Uracil DNA glycosylase superfamily	CAG99_RS27125
NZ_CP021121.1.region001	Pyr_redox_2	PF07992.17	Pyridine nucleotide-disulphide oxidoreductase	CAG99_RS27130
NZ_CP021121.1.region001	DUF305	PF03713.16	Domain of unknown function (DUF305)	CAG99_RS27140
NZ_CP021121.1.region001	Peptidase_M48	PF01435.21	Peptidase family M48	CAG99_RS27185
NZ_CP021121.1.region001	Acetyltransf_1	PF00583.28	Acetyltransferase (GNAT) family	CAG99_RS27190
NZ_CP021121.1.region001	adh_short	PF00106.28	short chain dehydrogenase	CAG99_RS27200
NZ_CP021121.1.region001	Beta_elim_lyase	PF01212.24	Beta-eliminating lyase	CAG99_RS27205
NZ_CP021121.1.region001	Acyltransferase	PF01553.24	Acyltransferase	CAG99_RS27210
NZ_CP021121.1.region001	Thioredoxin	PF00085.23	Thioredoxin	CAG99_RS27215
NZ_CP021121.1.region001	ETF	PF01012.24	Electron transfer flavoprotein domain	CAG99_RS27220
NZ_CP021121.1.region001	ETF	PF01012.24	Electron transfer flavoprotein domain	CAG99_RS27225
NZ_CP021121.1.region001	ETF_alpha	PF00766.22	Electron transfer flavoprotein FAD-binding domain	CAG99_RS27225
NZ_CP021121.1.region001	NUDIX	PF00293.31	NUDIX domain	CAG99_RS27245
NZ_CP021121.1.region001	FAD_binding_2	PF00890.27	FAD binding domain	CAG99_RS27265
NZ_CP021121.1.region001	FAD_binding_3	PF01494.22	FAD binding domain	CAG99_RS27265
NZ_CP021121.1.region001	MDMPI_C	PF07398.14	MDMPI C-terminal domain	CAG99_RS27285
NZ_CP021121.1.region001	MDMPI_N	PF11716.11	Mycothiol maleylpyruvate isomerase N-terminal domain	CAG99_RS27285
NZ_CP021121.1.region001	Mur_ligase_M	PF08245.15	Mur ligase middle domain	CAG99_RS27310
NZ_CP021121.1.region001	GATase_3	PF07685.17	CobB/CobQ-like glutamine amidotransferase domain	CAG99_RS27315
NZ_CP021121.1.region001	Caa3_CtaG	PF09678.13	Cytochrome c oxidase caa3 assembly factor (Caa3_CtaG)	CAG99_RS27320
NZ_CP021121.1.region001	SET	PF00856.31	SET domain	CAG99_RS27340
NZ_CP021121.1.region001	Amidohydro_1	PF01979.23	Amidohydrolase family	CAG99_RS27345
NZ_CP021121.1.region001	Abhydrolase_1	PF00561.23	alpha/beta hydrolase fold	CAG99_RS27350
NZ_CP021121.1.region001	NAD_binding_2	PF03446.18	NAD binding domain of 6-phosphogluconate dehydrogenase	CAG99_RS27355
NZ_CP021121.1.region001	p450	PF00067.25	Cytochrome P450	CAG99_RS27360
NZ_CP021707.1.region001	Oxygenase-NA	PF09859.12	Oxygenase, catalysing oxidative methylation of damaged DNA	CCZ36_RS10810
NZ_CP021707.1.region001	Adenine_glyco	PF03352.16	Methyladenine glycosylase	CCZ36_RS10815
NZ_CP021707.1.region001	FAD_binding_3	PF01494.22	FAD binding domain	CCZ36_RS10820
NZ_CP021707.1.region001	DeoC	PF01791.12	DeoC/LacD family aldolase	CCZ36_RS10825
NZ_CP021707.1.region001	DHQS	PF01959.19	3-dehydroquinate synthase II	CCZ36_RS10830
NZ_CP021707.1.region001	AMP-binding	PF00501.31	AMP-binding enzyme	CCZ36_RS10835
NZ_CP021707.1.region001	HpaB	PF03241.16	4-hydroxyphenylacetate 3-hydroxylase C terminal	CCZ36_RS10845
NZ_CP021707.1.region001	HpaB_N	PF11794.11	4-hydroxyphenylacetate 3-hydroxylase N terminal	CCZ36_RS10845
NZ_CP021707.1.region001	Flavin_Reduct	PF01613.21	Flavin reductase like domain	CCZ36_RS10850
NZ_CP021707.1.region001	Methyltransf_3	PF01596.20	O-methyltransferase	CCZ36_RS10855
NZ_CP021707.1.region001	BBE	PF08031.15	Berberine and berberine like	CCZ36_RS10860
NZ_CP021707.1.region001	FAD_binding_4	PF01565.26	FAD binding domain	CCZ36_RS10860
NZ_CP021707.1.region001	FAD_binding_4	PF01565.26	FAD binding domain	CCZ36_RS10865
NZ_CP021707.1.region001	BBE	PF08031.15	Berberine and berberine like	CCZ36_RS10865
NZ_CP021707.1.region001	Cupin_2	PF07883.14	Cupin domain	CCZ36_RS10870
NZ_CP021707.1.region001	FAD_binding_3	PF01494.22	FAD binding domain	CCZ36_RS10890
NZ_CP021707.1.region001	AMP-binding	PF00501.31	AMP-binding enzyme	CCZ36_RS10895
NZ_CP021707.1.region001	Methyltransf_2	PF00891.21	O-methyltransferase domain	CCZ36_RS10900
NZ_CP021707.1.region001	Lyase_1	PF00206.23	Lyase	CCZ36_RS10910
NZ_CP021707.1.region001	ADSL_C	PF10397.12	Adenylosuccinate lyase C-terminus	CCZ36_RS10910
NZ_CP021707.1.region001	PfkB	PF00294.27	pfkB family carbohydrate kinase	CCZ36_RS10915
NZ_CP021707.1.region001	DNA_binding_1	PF01035.23	6-O-methylguanine DNA methyltransferase, DNA binding domain	CCZ36_RS10930
NZ_CP021707.1.region001	Ada_Zn_binding	PF02805.19	Metal binding domain of Ada	CCZ36_RS10930
NZ_CP021707.1.region001	DNA_binding_1	PF01035.23	6-O-methylguanine DNA methyltransferase, DNA binding domain	CCZ36_RS10935
NZ_CP021707.1.region001	Glyco_hydro_1	PF00232.21	Glycosyl hydrolase family 1	CCZ36_RS10945
NZ_CP021707.1.region001	TrkA_C	PF02080.24	TrkA-C domain	CCZ36_RS10965
NZ_CP021707.1.region001	Aminotran_1_2	PF00155.24	Aminotransferase class I and II	CCZ36_RS10970
NZ_CP021707.1.region001	Methyltransf_11	PF08241.15	Methyltransferase domain	CCZ36_RS10990
NZ_CP021707.1.region001	His_Phos_1	PF00300.25	Histidine phosphatase superfamily (branch 1)	CCZ36_RS11005
NZ_CP021707.1.region001	GGDEF	PF00990.24	Diguanylate cyclase, GGDEF domain	CCZ36_RS11050
NZ_CP021707.1.region001	EAL	PF00563.23	EAL domain	CCZ36_RS11050
NZ_CP021744.1.region001	Lactamase_B	PF00753.30	Metallo-beta-lactamase superfamily	SMD11_RS05655
NZ_CP021744.1.region001	Flavin_Reduct	PF01613.21	Flavin reductase like domain	SMD11_RS05660
NZ_CP021744.1.region001	Radical_SAM	PF04055.24	Radical SAM superfamily	SMD11_RS05695
NZ_CP021744.1.region001	DUF2254	PF10011.12	Predicted membrane protein (DUF2254)	SMD11_RS05745
NZ_CP021744.1.region001	Aldedh	PF00171.25	Aldehyde dehydrogenase family	SMD11_RS05750
NZ_CP021744.1.region001	FdhD-NarQ	PF02634.18	FdhD/NarQ family	SMD11_RS05755
NZ_CP021744.1.region001	AMP-binding	PF00501.31	AMP-binding enzyme	SMD11_RS05785
NZ_CP021744.1.region001	Amino_oxidase	PF01593.27	Flavin containing amine oxidoreductase	SMD11_RS05810
NZ_CP021744.1.region001	Pterin_4a	PF01329.22	Pterin 4 alpha carbinolamine dehydratase	SMD11_RS05815
NZ_CP021744.1.region001	Asp23	PF03780.16	Asp23 family, cell envelope-related function	SMD11_RS05820
NZ_CP021744.1.region001	FAD_binding_7	PF03441.17	FAD binding domain of DNA photolyase	SMD11_RS05825
NZ_CP021744.1.region001	DUF1266	PF06889.14	Protein of unknown function (DUF1266)	SMD11_RS05830
NZ_CP021744.1.region001	Aldo_ket_red	PF00248.24	Aldo/keto reductase family	SMD11_RS05835
NZ_CP021744.1.region001	Resolvase	PF00239.24	Resolvase, N terminal domain	SMD11_RS05855
NZ_CP021744.1.region001	Thy1	PF02511.18	Thymidylate synthase complementing protein	SMD11_RS05920
NZ_CP021744.1.region001	Ribonuc_red_lgC	PF02867.18	Ribonucleotide reductase, barrel domain	SMD11_RS05930
NZ_CP021744.1.region001	Ribonuc_red_lgC	PF02867.18	Ribonucleotide reductase, barrel domain	SMD11_RS05930
NZ_CP021748.1.region001	Abhydrolase_1	PF00561.23	alpha/beta hydrolase fold	SMD44_RS23350
NZ_CP021748.1.region001	AMP-binding	PF00501.31	AMP-binding enzyme	SMD44_RS23380
NZ_CP021748.1.region001	Glyco_transf_28	PF03033.23	Glycosyltransferase family 28 N-terminal domain	SMD44_RS23385
NZ_CP021748.1.region001	Methyltransf_11	PF08241.15	Methyltransferase domain	SMD44_RS23400
NZ_CP021748.1.region001	Abhydrolase_1	PF00561.23	alpha/beta hydrolase fold	SMD44_RS23405
NZ_CP021748.1.region001	DUF397	PF04149.15	Domain of unknown function (DUF397)	SMD44_RS23435
NZ_CP021748.1.region001	Abhydrolase_1	PF00561.23	alpha/beta hydrolase fold	SMD44_RS23440
NZ_CP021748.1.region001	Isochorismatase	PF00857.23	Isochorismatase family	SMD44_RS23470
NZ_CP021748.1.region001	Abhydrolase_1	PF00561.23	alpha/beta hydrolase fold	SMD44_RS23480
NZ_CP021748.1.region001	CN_hydrolase	PF00795.25	Carbon-nitrogen hydrolase	SMD44_RS23535
NZ_CP021748.1.region001	cobW	PF02492.22	CobW/HypB/UreG, nucleotide-binding domain	SMD44_RS23605
NZ_CP021748.1.region001	CobW_C	PF07683.17	Cobalamin synthesis protein cobW C-terminal domain	SMD44_RS23605
NZ_CP021748.1.region001	DUF397	PF04149.15	Domain of unknown function (DUF397)	SMD44_RS23615
NZ_CP021748.1.region001	Aldedh	PF00171.25	Aldehyde dehydrogenase family	SMD44_RS23630
NZ_CP021748.1.region001	DUF664	PF04978.15	Protein of unknown function (DUF664)	SMD44_RS23635
NZ_CP022433.1.region001	AP_endonuc_2	PF01261.27	Xylose isomerase-like TIM barrel	LK07_RS30060
NZ_CP022433.1.region001	GFO_IDH_MocA_C	PF02894.20	Oxidoreductase family, C-terminal alpha/beta domain	LK07_RS30070
NZ_CP022433.1.region001	GFO_IDH_MocA	PF01408.25	Oxidoreductase family, NAD-binding Rossmann fold	LK07_RS30070
NZ_CP022433.1.region001	Gamma_PGA_hydro	PF05908.14	Poly-gamma-glutamate hydrolase	LK07_RS30085
NZ_CP022433.1.region001	GFO_IDH_MocA_C	PF02894.20	Oxidoreductase family, C-terminal alpha/beta domain	LK07_RS30090
NZ_CP022433.1.region001	GFO_IDH_MocA	PF01408.25	Oxidoreductase family, NAD-binding Rossmann fold	LK07_RS30090
NZ_CP022433.1.region001	Cupin_3	PF05899.15	EutQ-like cupin domain	LK07_RS30100
NZ_CP022433.1.region001	Beta-lactamase	PF00144.27	Beta-lactamase	LK07_RS30110
NZ_CP022433.1.region001	Aldedh	PF00171.25	Aldehyde dehydrogenase family	LK07_RS30125
NZ_CP022433.1.region001	Aldedh	PF00171.25	Aldehyde dehydrogenase family	LK07_RS35590
NZ_CP022433.1.region001	AhpC-TSA	PF00578.24	AhpC/TSA family	LK07_RS30140
NZ_CP022433.1.region001	DUF3515	PF12028.11	Protein of unknown function (DUF3515)	LK07_RS30150
NZ_CP022433.1.region001	ADSL_C	PF10397.12	Adenylosuccinate lyase C-terminus	LK07_RS30185
NZ_CP022433.1.region001	Lyase_1	PF00206.23	Lyase	LK07_RS30185
NZ_CP022433.1.region001	PALP	PF00291.28	Pyridoxal-phosphate dependent enzyme	LK07_RS30200
NZ_CP022433.1.region001	OCD_Mu_crystall	PF02423.18	Ornithine cyclodeaminase/mu-crystallin family	LK07_RS30205
NZ_CP022433.1.region001	AMP-binding	PF00501.31	AMP-binding enzyme	LK07_RS30210
NZ_CP022433.1.region001	Acyl-CoA_dh_N	PF02771.19	Acyl-CoA dehydrogenase, N-terminal domain	LK07_RS30215
NZ_CP022433.1.region001	Acyl-CoA_dh_2	PF08028.14	Acyl-CoA dehydrogenase, C-terminal domain	LK07_RS30215
NZ_CP022433.1.region001	GAF	PF01590.29	GAF domain	LK07_RS30220
NZ_CP022433.1.region001	PP-binding	PF00550.28	Phosphopantetheine attachment site	LK07_RS30225
NZ_CP022433.1.region001	Thioesterase	PF00975.23	Thioesterase domain	LK07_RS30230
NZ_CP022433.1.region001	FMN_red	PF03358.18	NADPH-dependent FMN reductase	LK07_RS30240
NZ_CP022433.1.region001	AraC_binding	PF02311.22	AraC-like ligand binding domain	LK07_RS30255
NZ_CP022433.1.region001	adh_short	PF00106.28	short chain dehydrogenase	LK07_RS30265
NZ_CP022433.1.region001	MDMPI_N	PF11716.11	Mycothiol maleylpyruvate isomerase N-terminal domain	LK07_RS30280
NZ_CP022433.1.region001	MDMPI_C	PF07398.14	MDMPI C-terminal domain	LK07_RS30280
NZ_CP022433.1.region001	Radical_SAM	PF04055.24	Radical SAM superfamily	LK07_RS30315
NZ_CP022433.1.region001	Fe-ADH	PF00465.22	Iron-containing alcohol dehydrogenase	LK07_RS30330
NZ_CP022433.1.region001	Aldedh	PF00171.25	Aldehyde dehydrogenase family	LK07_RS30330
NZ_CP022744.1.region001	ABATE	PF07336.14	Putative stress-induced transcription regulator	SLCG_RS06145
NZ_CP022744.1.region001	zf-CGNR	PF11706.11	CGNR zinc finger	SLCG_RS06145
NZ_CP022744.1.region001	Methyltransf_11	PF08241.15	Methyltransferase domain	SLCG_RS06155
NZ_CP022744.1.region001	Abhydrolase_1	PF00561.23	alpha/beta hydrolase fold	SLCG_RS06180
NZ_CP022744.1.region001	Cupin_2	PF07883.14	Cupin domain	SLCG_RS06185
NZ_CP022744.1.region001	CMD	PF02627.23	Carboxymuconolactone decarboxylase family	SLCG_RS06190
NZ_CP022744.1.region001	Aminotran_1_2	PF00155.24	Aminotransferase class I and II	SLCG_RS06200
NZ_CP022744.1.region001	Pro_Al_protease	PF02983.17	Alpha-lytic protease prodomain	SLCG_RS06210
NZ_CP022744.1.region001	Trypsin	PF00089.29	Trypsin	SLCG_RS06210
NZ_CP022744.1.region001	ThuA	PF06283.14	Trehalose utilisation	SLCG_RS06215
NZ_CP022744.1.region001	GFO_IDH_MocA	PF01408.25	Oxidoreductase family, NAD-binding Rossmann fold	SLCG_RS06220
NZ_CP022744.1.region001	GFO_IDH_MocA_C	PF02894.20	Oxidoreductase family, C-terminal alpha/beta domain	SLCG_RS06220
NZ_CP022744.1.region001	HpcH_HpaI	PF03328.17	HpcH/HpaI aldolase/citrate lyase family	SLCG_RS06225
NZ_CP022744.1.region001	CoA_transf_3	PF02515.20	CoA-transferase family III	SLCG_RS06230
NZ_CP022744.1.region001	MDMPI_N	PF11716.11	Mycothiol maleylpyruvate isomerase N-terminal domain	SLCG_RS06250
NZ_CP022744.1.region001	MDMPI_C	PF07398.14	MDMPI C-terminal domain	SLCG_RS06250
NZ_CP022744.1.region001	F420H2_quin_red	PF04075.17	F420H(2)-dependent quinone reductase	SLCG_RS06305
NZ_CP022744.1.region001	FAD_binding_3	PF01494.22	FAD binding domain	SLCG_RS06310
NZ_CP022744.1.region001	NUDIX	PF00293.31	NUDIX domain	SLCG_RS06350
NZ_CP022744.1.region001	DUF1731	PF08338.14	Domain of unknown function (DUF1731)	SLCG_RS06360
NZ_CP022744.1.region001	Epimerase	PF01370.24	NAD dependent epimerase/dehydratase family	SLCG_RS06360
NZ_CP022744.1.region001	Pkinase	PF00069.28	Protein kinase domain	SLCG_RS06380
NZ_CP022744.1.region001	HpcH_HpaI	PF03328.17	HpcH/HpaI aldolase/citrate lyase family	SLCG_RS06385
NZ_CP022744.1.region001	ETF_alpha	PF00766.22	Electron transfer flavoprotein FAD-binding domain	SLCG_RS06395
NZ_CP022744.1.region001	ETF	PF01012.24	Electron transfer flavoprotein domain	SLCG_RS06395
NZ_CP022744.1.region001	ETF	PF01012.24	Electron transfer flavoprotein domain	SLCG_RS06400
NZ_CP022744.1.region001	Flavin_Reduct	PF01613.21	Flavin reductase like domain	SLCG_RS06405
NZ_CP022744.1.region001	Thioredoxin	PF00085.23	Thioredoxin	SLCG_RS06410
NZ_CP022744.1.region001	Acyltransferase	PF01553.24	Acyltransferase	SLCG_RS06420
NZ_CP022744.1.region001	B3_4	PF03483.20	B3/4 domain	SLCG_RS06425
NZ_CP022744.1.region001	Transglut_core	PF01841.22	Transglutaminase-like superfamily	SLCG_RS06430
NZ_CP023696.1.region001	PglZ	PF08665.15	PglZ domain	CP974_RS24020
NZ_CP023696.1.region001	BrxC_BrxD	PF10923.11	BREX system ATP-binding protein BrxC/D	CP974_RS24025
NZ_CP023696.1.region001	Methyltransf_11	PF08241.15	Methyltransferase domain	CP974_RS24050
NZ_CP023696.1.region001	PALP	PF00291.28	Pyridoxal-phosphate dependent enzyme	CP974_RS24070
NZ_CP023696.1.region001	Lactamase_B	PF00753.30	Metallo-beta-lactamase superfamily	CP974_RS24100
NZ_CP023696.1.region001	Rhodanese	PF00581.23	Rhodanese-like domain	CP974_RS24100
NZ_CP023696.1.region001	Rhodanese	PF00581.23	Rhodanese-like domain	CP974_RS24100
NZ_CP023696.1.region001	Rhodanese	PF00581.23	Rhodanese-like domain	CP974_RS24105
NZ_CP023696.1.region001	DUF2892	PF11127.11	Protein of unknown function (DUF2892)	CP974_RS24105
NZ_CP023696.1.region001	Trns_repr_metal	PF02583.20	Metal-sensitive transcriptional repressor	CP974_RS24110
NZ_CP023696.1.region001	DLH	PF01738.21	Dienelactone hydrolase family	CP974_RS24115
NZ_CP023696.1.region001	DUF302	PF03625.17	Domain of unknown function DUF302	CP974_RS24130
NZ_CP023696.1.region001	Peptidase_M50	PF02163.25	Peptidase family M50	CP974_RS24180
NZ_CP023696.1.region001	Peptidase_M50	PF02163.25	Peptidase family M50	CP974_RS24180
NZ_CP023696.1.region001	cobW	PF02492.22	CobW/HypB/UreG, nucleotide-binding domain	CP974_RS24200
NZ_CP023696.1.region001	CobW_C	PF07683.17	Cobalamin synthesis protein cobW C-terminal domain	CP974_RS24200
NZ_CP023696.1.region001	Band_7	PF01145.28	SPFH domain / Band 7 family	CP974_RS24210
NZ_CP023696.1.region001	polyprenyl_synt	PF00348.20	Polyprenyl synthetase	CP974_RS24220
NZ_CP023696.1.region001	p450	PF00067.25	Cytochrome P450	CP974_RS24230
NZ_CP023696.1.region001	p450	PF00067.25	Cytochrome P450	CP974_RS24235
NZ_CP023702.1.region001	DUF1365	PF07103.14	Protein of unknown function (DUF1365)	CP967_RS29175
NZ_CP023702.1.region001	Amino_oxidase	PF01593.27	Flavin containing amine oxidoreductase	CP967_RS29180
NZ_CP023702.1.region001	SMI1_KNR4	PF09346.13	SMI1 / KNR4 family (SUKH-1)	CP967_RS29190
NZ_CP023702.1.region001	GFA	PF04828.17	Glutathione-dependent formaldehyde-activating enzyme	CP967_RS29210
NZ_CP023702.1.region001	NUDIX	PF00293.31	NUDIX domain	CP967_RS29215
NZ_CP023702.1.region001	PIG-L	PF02585.20	GlcNAc-PI de-N-acetylase	CP967_RS29220
NZ_CP023702.1.region001	Fer2	PF00111.30	2Fe-2S iron-sulfur cluster binding domain	CP967_RS29240
NZ_CP023702.1.region001	NAD_binding_1	PF00175.24	Oxidoreductase NAD-binding domain	CP967_RS29240
NZ_CP023702.1.region001	p450	PF00067.25	Cytochrome P450	CP967_RS29240
NZ_CP023702.1.region001	Beta-lactamase	PF00144.27	Beta-lactamase	CP967_RS29245
NZ_CP023702.1.region001	adh_short	PF00106.28	short chain dehydrogenase	CP967_RS29250
NZ_CP023702.1.region001	GTP_EFTU	PF00009.30	Elongation factor Tu GTP binding domain	CP967_RS29270
NZ_CP023702.1.region001	PAPS_reduct	PF01507.22	Phosphoadenosine phosphosulfate reductase family	CP967_RS29275
NZ_CP023702.1.region001	APS_kinase	PF01583.23	Adenylylsulphate kinase	CP967_RS29280
NZ_CP023702.1.region001	adh_short	PF00106.28	short chain dehydrogenase	CP967_RS29300
NZ_CP023702.1.region001	TAL_FSA	PF00923.22	Transaldolase/Fructose-6-phosphate aldolase	CP967_RS29310
NZ_CP023702.1.region001	S-AdoMet_synt_N	PF00438.23	S-adenosylmethionine synthetase, N-terminal domain	CP967_RS29330
NZ_CP023702.1.region001	S-AdoMet_synt_M	PF02772.19	S-adenosylmethionine synthetase, central domain	CP967_RS29330
NZ_CP023702.1.region001	S-AdoMet_synt_C	PF02773.19	S-adenosylmethionine synthetase, C-terminal domain	CP967_RS29330
NZ_CP023702.1.region001	MTHFR	PF02219.20	Methylenetetrahydrofolate reductase	CP967_RS29335
NZ_CP023702.1.region001	PfkB	PF00294.27	pfkB family carbohydrate kinase	CP967_RS29340
NZ_CP023702.1.region001	TAL_FSA	PF00923.22	Transaldolase/Fructose-6-phosphate aldolase	CP967_RS29345
NZ_CP023702.1.region001	Chorismate_bind	PF00425.21	chorismate binding enzyme	CP967_RS29350
NZ_CP023702.1.region001	Anth_synt_I_N	PF04715.16	Anthranilate synthase component I, N terminal region	CP967_RS29350
NZ_CP023702.1.region001	GATase	PF00117.31	Glutamine amidotransferase class-I	CP967_RS29350
NZ_CP023702.1.region001	GAF	PF01590.29	GAF domain	CP967_RS29360
NZ_CP023702.1.region001	zf-CGNR	PF11706.11	CGNR zinc finger	CP967_RS29370
NZ_CP023702.1.region001	ABATE	PF07336.14	Putative stress-induced transcription regulator	CP967_RS29370
NZ_CP023702.1.region001	Acyl-CoA_dh_N	PF02771.19	Acyl-CoA dehydrogenase, N-terminal domain	CP967_RS29385
NZ_CP023702.1.region001	Acyl-CoA_dh_M	PF02770.22	Acyl-CoA dehydrogenase, middle domain	CP967_RS29385
NZ_CP023702.1.region001	Acyl-CoA_dh_1	PF00441.27	Acyl-CoA dehydrogenase, C-terminal domain	CP967_RS29385
NZ_CP023702.1.region001	AsnC_trans_reg	PF01037.24	Lrp/AsnC ligand binding domain	CP967_RS29395
NZ_CP023702.1.region001	Amidohydro_3	PF07969.14	Amidohydrolase family	CP967_RS29400
NZ_CP023702.1.region001	Glycos_transf_2	PF00535.29	Glycosyl transferase family 2	CP967_RS29405
NZ_CP023702.1.region001	FxsA	PF04186.16	FxsA cytoplasmic membrane protein	CP967_RS29410
NZ_CP023702.1.region001	ATG22	PF11700.11	Vacuole effluxer Atg22 like	CP967_RS29420
NZ_CP023702.1.region001	GDPD	PF03009.20	Glycerophosphoryl diester phosphodiesterase family	CP967_RS29425
NZ_CP023702.1.region001	Aminotran_1_2	PF00155.24	Aminotransferase class I and II	CP967_RS29435
NZ_CP024985.1.region001	GAF	PF01590.29	GAF domain	SLAV_RS04915
NZ_CP024985.1.region001	DoxX	PF07681.15	DoxX	SLAV_RS04950
NZ_CP024985.1.region001	PALP	PF00291.28	Pyridoxal-phosphate dependent enzyme	SLAV_RS04965
NZ_CP024985.1.region001	Esterase	PF00756.23	Putative esterase	SLAV_RS04975
NZ_CP024985.1.region001	LGFP	PF08310.14	LGFP repeat	SLAV_RS04980
NZ_CP024985.1.region001	LGFP	PF08310.14	LGFP repeat	SLAV_RS04980
NZ_CP024985.1.region001	LGFP	PF08310.14	LGFP repeat	SLAV_RS04980
NZ_CP024985.1.region001	LGFP	PF08310.14	LGFP repeat	SLAV_RS04985
NZ_CP024985.1.region001	LGFP	PF08310.14	LGFP repeat	SLAV_RS04985
NZ_CP024985.1.region001	LGFP	PF08310.14	LGFP repeat	SLAV_RS04985
NZ_CP024985.1.region001	Pkinase	PF00069.28	Protein kinase domain	SLAV_RS04995
NZ_CP024985.1.region001	DUF2201	PF09967.12	VWA-like domain (DUF2201)	SLAV_RS05015
NZ_CP024985.1.region001	peroxidase	PF00141.26	Peroxidase	SLAV_RS05025
NZ_CP024985.1.region001	peroxidase	PF00141.26	Peroxidase	SLAV_RS05025
NZ_CP024985.1.region001	GGACT	PF06094.15	Gamma-glutamyl cyclotransferase, AIG2-like	SLAV_RS05035
NZ_CP024985.1.region001	Metallophos	PF00149.31	Calcineurin-like phosphoesterase	SLAV_RS05045
NZ_CP024985.1.region001	5_nucleotid_C	PF02872.21	5'-nucleotidase, C-terminal domain	SLAV_RS05045
NZ_CP024985.1.region001	Glyco_hydro_35	PF01301.22	Glycosyl hydrolases family 35	SLAV_RS42205
NZ_CP024985.1.region001	GCS2	PF04107.16	Glutamate-cysteine ligase family 2(GCS2)	SLAV_RS05095
NZ_CP024985.1.region001	SHOCT	PF09851.12	Short C-terminal domain	SLAV_RS05105
NZ_CP024985.1.region001	SfLAP	PF11139.11	Sap, sulfolipid-1-addressing protein	SLAV_RS05115
NZ_CP024985.1.region001	SHOCT	PF09851.12	Short C-terminal domain	SLAV_RS05120
NZ_CP024985.1.region001	DUF2252	PF10009.12	Uncharacterized protein conserved in bacteria (DUF2252)	SLAV_RS05135
NZ_CP024985.1.region001	Fer2	PF00111.30	2Fe-2S iron-sulfur cluster binding domain	SLAV_RS05140
NZ_CP024985.1.region001	Fer2_2	PF01799.23	[2Fe-2S] binding domain	SLAV_RS05140
NZ_CP024985.1.region001	FAD_binding_5	PF00941.24	FAD binding domain in molybdopterin dehydrogenase	SLAV_RS05140
NZ_CP024985.1.region001	CO_deh_flav_C	PF03450.20	CO dehydrogenase flavoprotein C-terminal domain	SLAV_RS05140
NZ_CP024985.1.region001	Ald_Xan_dh_C	PF01315.25	Aldehyde oxidase and xanthine dehydrogenase, a/b hammerhead domain	SLAV_RS05145
NZ_CP024985.1.region001	MoCoBD_1	PF02738.21	Molybdopterin cofactor-binding domain	SLAV_RS05145
NZ_CP024985.1.region001	XdhC_CoxI	PF02625.19	XdhC and CoxI family	SLAV_RS05150
NZ_CP024989.1.region001	p450	PF00067.25	Cytochrome P450	CVT30_RS19220
NZ_CP024989.1.region001	Aminotran_5	PF00266.22	Aminotransferase class-V	CVT30_RS19240
NZ_CP024989.1.region001	Trp_dioxygenase	PF03301.16	Tryptophan 2,3-dioxygenase	CVT30_RS19245
NZ_CP024989.1.region001	DUF3151	PF11349.11	Protein of unknown function (DUF3151)	CVT30_RS19250
NZ_CP024989.1.region001	F_bP_aldolase	PF01116.23	Fructose-bisphosphate aldolase class-II	CVT30_RS19260
NZ_CP024989.1.region001	Pribosyltran	PF00156.30	Phosphoribosyl transferase domain	CVT30_RS19265
NZ_CP024989.1.region001	Aldose_epim	PF01263.23	Aldose 1-epimerase	CVT30_RS19270
NZ_CP024989.1.region001	COXG	PF06240.16	Carbon monoxide dehydrogenase subunit G (CoxG)	CVT30_RS19275
NZ_CP024989.1.region001	Spermine_synth	PF01564.20	Spermine/spermidine synthase domain	CVT30_RS19280
NZ_CP024989.1.region001	Hydrolase_3	PF08282.15	haloacid dehalogenase-like hydrolase	CVT30_RS19290
NZ_CP024989.1.region001	Hydrolase_3	PF08282.15	haloacid dehalogenase-like hydrolase	CVT30_RS19290
NZ_CP024989.1.region001	adh_short	PF00106.28	short chain dehydrogenase	CVT30_RS19300
NZ_CP024989.1.region001	SAICAR_synt	PF01259.21	SAICAR synthetase	CVT30_RS19305
NZ_CP024989.1.region001	GTP_cyclohydroI	PF01227.25	GTP cyclohydrolase I	CVT30_RS19315
NZ_CP024989.1.region001	NUDIX	PF00293.31	NUDIX domain	CVT30_RS19320
NZ_CP024989.1.region001	DUF2617	PF10936.11	Protein of unknown function DUF2617	CVT30_RS19335
NZ_CP024989.1.region001	Aminotran_1_2	PF00155.24	Aminotransferase class I and II	CVT30_RS19355
NZ_CP024989.1.region001	Uma2	PF05685.15	Putative restriction endonuclease	CVT30_RS19360
NZ_CP024989.1.region001	ClpB_D2-small	PF10431.12	C-terminal, D2-small domain, of ClpB protein	CVT30_RS19375
NZ_CP024989.1.region001	AAA_2	PF07724.17	AAA domain (Cdc48 subfamily)	CVT30_RS19375
NZ_CP024989.1.region001	Clp_N	PF02861.23	Clp amino terminal domain, pathogenicity island component	CVT30_RS19375
NZ_CP024989.1.region001	Clp_N	PF02861.23	Clp amino terminal domain, pathogenicity island component	CVT30_RS19375
NZ_CP024989.1.region001	Putative_PNPOx	PF01243.23	Pyridoxamine 5'-phosphate oxidase	CVT30_RS19380
NZ_CP024989.1.region001	CP_ATPgrasp_1	PF04174.16	A circularly permuted ATPgrasp	CVT30_RS19405
NZ_CP024989.1.region001	Transglut_core	PF01841.22	Transglutaminase-like superfamily	CVT30_RS19415
NZ_CP024989.1.region001	Zeta_toxin	PF06414.15	Zeta toxin	CVT30_RS19435
NZ_CP024989.1.region001	NLPC_P60	PF00877.22	NlpC/P60 family	CVT30_RS19465
NZ_CP024989.1.region001	Peptidase_M23	PF01551.25	Peptidase family M23	CVT30_RS19465
NZ_CP025407.1.region001	DUF839	PF05787.16	Bacterial protein of unknown function (DUF839)	CXR04_RS25630
NZ_CP025407.1.region001	DUF839	PF05787.16	Bacterial protein of unknown function (DUF839)	CXR04_RS25630
NZ_CP025407.1.region001	CbiX	PF01903.20	CbiX	CXR04_RS25635
NZ_CP025407.1.region001	CbiX	PF01903.20	CbiX	CXR04_RS25635
NZ_CP025407.1.region001	Molybdop_Fe4S4	PF04879.19	Molybdopterin oxidoreductase Fe4S4 domain	CXR04_RS25640
NZ_CP025407.1.region001	Molybdopterin	PF00384.25	Molybdopterin oxidoreductase	CXR04_RS25640
NZ_CP025407.1.region001	Molydop_binding	PF01568.24	Molydopterin dinucleotide binding domain	CXR04_RS25640
NZ_CP025407.1.region001	CutA1	PF03091.18	CutA1 divalent ion tolerance protein	CXR04_RS25645
NZ_CP025407.1.region001	TauE	PF01925.22	Sulfite exporter TauE/SafE	CXR04_RS25655
NZ_CP025407.1.region001	Pyr_redox_2	PF07992.17	Pyridine nucleotide-disulphide oxidoreductase	CXR04_RS25660
NZ_CP025407.1.region001	Pyr_redox_2	PF07992.17	Pyridine nucleotide-disulphide oxidoreductase	CXR04_RS25660
NZ_CP025407.1.region001	Pyr_redox_2	PF07992.17	Pyridine nucleotide-disulphide oxidoreductase	CXR04_RS25665
NZ_CP025407.1.region001	Fer2_BFD	PF04324.18	BFD-like [2Fe-2S] binding domain	CXR04_RS25665
NZ_CP025407.1.region001	NIR_SIR_ferr	PF03460.20	Nitrite/Sulfite reductase ferredoxin-like half domain	CXR04_RS25665
NZ_CP025407.1.region001	NIR_SIR	PF01077.25	Nitrite and sulphite reductase 4Fe-4S domain	CXR04_RS25665
NZ_CP025407.1.region001	HD	PF01966.25	HD domain	CXR04_RS25675
NZ_CP025407.1.region001	Pyr_redox_2	PF07992.17	Pyridine nucleotide-disulphide oxidoreductase	CXR04_RS25680
NZ_CP025407.1.region001	Acetyltransf_1	PF00583.28	Acetyltransferase (GNAT) family	CXR04_RS25685
NZ_CP025407.1.region001	Methyltransf_11	PF08241.15	Methyltransferase domain	CXR04_RS25715
NZ_CP025407.1.region001	GFO_IDH_MocA	PF01408.25	Oxidoreductase family, NAD-binding Rossmann fold	CXR04_RS25720
NZ_CP025407.1.region001	AP_endonuc_2	PF01261.27	Xylose isomerase-like TIM barrel	CXR04_RS25725
NZ_CP025407.1.region001	Ldh_2	PF02615.17	Malate/L-lactate dehydrogenase	CXR04_RS25735
NZ_CP025407.1.region001	GFO_IDH_MocA	PF01408.25	Oxidoreductase family, NAD-binding Rossmann fold	CXR04_RS25740
NZ_CP025407.1.region001	UDPG_MGDP_dh_C	PF03720.18	UDP-glucose/GDP-mannose dehydrogenase family, UDP binding domain	CXR04_RS25755
NZ_CP025407.1.region001	UDPG_MGDP_dh	PF00984.22	UDP-glucose/GDP-mannose dehydrogenase family, central domain	CXR04_RS25755
NZ_CP025407.1.region001	UDPG_MGDP_dh_N	PF03721.17	UDP-glucose/GDP-mannose dehydrogenase family, NAD binding domain	CXR04_RS25755
NZ_CP025407.1.region001	DegT_DnrJ_EryC1	PF01041.20	DegT/DnrJ/EryC1/StrS aminotransferase family	CXR04_RS25760
NZ_CP025407.1.region001	DegT_DnrJ_EryC1	PF01041.20	DegT/DnrJ/EryC1/StrS aminotransferase family	CXR04_RS25765
NZ_CP025407.1.region001	Polyketide_cyc2	PF10604.12	Polyketide cyclase / dehydrase and lipid transport	CXR04_RS25770
NZ_CP025407.1.region001	APH	PF01636.26	Phosphotransferase enzyme family	CXR04_RS25775
NZ_CP025407.1.region001	Alpha-amylase	PF00128.27	Alpha amylase, catalytic domain	CXR04_RS25820
NZ_CP025407.1.region001	DUF3459	PF11941.11	Domain of unknown function (DUF3459)	CXR04_RS25820
NZ_CP025407.1.region001	Metallophos	PF00149.31	Calcineurin-like phosphoesterase	CXR04_RS25835
NZ_CP025407.1.region001	FGGY_C	PF02782.19	FGGY family of carbohydrate kinases, C-terminal domain	CXR04_RS25840
NZ_CP025407.1.region001	FGGY_N	PF00370.24	FGGY family of carbohydrate kinases, N-terminal domain	CXR04_RS25840
NZ_CP026490.1.region001	FAD_binding_5	PF00941.24	FAD binding domain in molybdopterin dehydrogenase	C3K23_RS30825
NZ_CP026490.1.region001	CO_deh_flav_C	PF03450.20	CO dehydrogenase flavoprotein C-terminal domain	C3K23_RS30825
NZ_CP026490.1.region001	Ald_Xan_dh_C	PF01315.25	Aldehyde oxidase and xanthine dehydrogenase, a/b hammerhead domain	C3K23_RS30830
NZ_CP026490.1.region001	MoCoBD_1	PF02738.21	Molybdopterin cofactor-binding domain	C3K23_RS30830
NZ_CP026490.1.region001	AsnC_trans_reg	PF01037.24	Lrp/AsnC ligand binding domain	C3K23_RS30845
NZ_CP026490.1.region001	Polysacc_deac_1	PF01522.24	Polysaccharide deacetylase	C3K23_RS30850
NZ_CP026490.1.region001	ApbA	PF02558.19	Ketopantoate reductase PanE/ApbA	C3K23_RS30865
NZ_CP026490.1.region001	ApbA_C	PF08546.14	Ketopantoate reductase PanE/ApbA C terminal	C3K23_RS30865
NZ_CP026490.1.region001	Cellulase	PF00150.21	Cellulase (glycosyl hydrolase family 5)	C3K23_RS30895
NZ_CP026490.1.region001	Glyco_hydro_3	PF00933.24	Glycosyl hydrolase family 3 N terminal domain	C3K23_RS30900
NZ_CP026490.1.region001	Glyco_hydro_3_C	PF01915.25	Glycosyl hydrolase family 3 C-terminal domain	C3K23_RS30900
NZ_CP026490.1.region001	FA_desaturase	PF00487.27	Fatty acid desaturase	C3K23_RS30905
NZ_CP026490.1.region001	NAD_binding_1	PF00175.24	Oxidoreductase NAD-binding domain	C3K23_RS30910
NZ_CP026490.1.region001	FAD_binding_6	PF00970.27	Oxidoreductase FAD-binding domain	C3K23_RS30910
NZ_CP026490.1.region001	Condensation	PF00668.23	Condensation domain	C3K23_RS30920
NZ_CP026490.1.region001	Polyketide_cyc2	PF10604.12	Polyketide cyclase / dehydrase and lipid transport	C3K23_RS30925
NZ_CP026490.1.region001	Polyketide_cyc2	PF10604.12	Polyketide cyclase / dehydrase and lipid transport	C3K23_RS30925
NZ_CP026490.1.region001	Carboxyl_trans	PF01039.25	Carboxyl transferase domain	C3K23_RS30955
NZ_CP026652.1.region001	UTRA	PF07702.16	UTRA domain	C4B68_RS26070
NZ_CP026652.1.region001	Resolvase	PF00239.24	Resolvase, N terminal domain	C4B68_RS26175
NZ_CP026652.1.region001	Epimerase_2	PF02350.22	UDP-N-acetylglucosamine 2-epimerase	C4B68_RS26265
NZ_CP026652.1.region001	Bac_transf	PF02397.19	Bacterial sugar transferase	C4B68_RS26270
NZ_CP026652.1.region001	Glu_cyclase_2	PF05096.15	Glutamine cyclotransferase	C4B68_RS26275
NZ_CP026652.1.region001	Wzz	PF02706.18	Chain length determinant protein	C4B68_RS26290
NZ_CP026652.1.region001	LMWPc	PF01451.24	Low molecular weight phosphotyrosine protein phosphatase	C4B68_RS43520
NZ_CP026652.1.region001	Rv2632c-like	PF08962.14	Rv2632c-like	C4B68_RS26300
NZ_CP026652.1.region001	ADH_zinc_N	PF00107.29	Zinc-binding dehydrogenase	C4B68_RS26305
NZ_CP026652.1.region001	ADH_N	PF08240.15	Alcohol dehydrogenase GroES-like domain	C4B68_RS26310
NZ_CP026652.1.region001	4HBT	PF03061.25	Thioesterase superfamily	C4B68_RS26345
NZ_CP027306.1.region001	DUF3090	PF11290.11	Protein of unknown function (DUF3090)	C5746_RS08890
NZ_CP027306.1.region001	His_Phos_1	PF00300.25	Histidine phosphatase superfamily (branch 1)	C5746_RS08895
NZ_CP027306.1.region001	Bac_luciferase	PF00296.23	Luciferase-like monooxygenase	C5746_RS08910
NZ_CP027306.1.region001	Aldo_ket_red	PF00248.24	Aldo/keto reductase family	C5746_RS08915
NZ_CP027306.1.region001	ChpA-C	PF03777.16	ChpA-C	C5746_RS08935
NZ_CP027306.1.region001	ChpA-C	PF03777.16	ChpA-C	C5746_RS08935
NZ_CP027306.1.region001	ChpA-C	PF03777.16	ChpA-C	C5746_RS08940
NZ_CP027306.1.region001	Glyco_hydro_2_N	PF02837.21	Glycosyl hydrolases family 2, sugar binding domain	C5746_RS08955
NZ_CP027306.1.region001	Lactamase_B	PF00753.30	Metallo-beta-lactamase superfamily	C5746_RS08965
NZ_CP027306.1.region001	ADH_zinc_N	PF00107.29	Zinc-binding dehydrogenase	C5746_RS08970
NZ_CP027306.1.region001	ADH_N	PF08240.15	Alcohol dehydrogenase GroES-like domain	C5746_RS08970
NZ_CP027306.1.region001	SKI	PF01202.25	Shikimate kinase	C5746_RS08995
NZ_CP027306.1.region001	Ni_hydr_CYTB	PF01292.23	Prokaryotic cytochrome b561	C5746_RS09005
NZ_CP027306.1.region001	Oxidored_molyb	PF00174.22	Oxidoreductase molybdopterin binding domain	C5746_RS09010
NZ_CP027306.1.region001	ASCH	PF04266.17	ASCH domain	C5746_RS09015
NZ_CP027306.1.region001	Metallophos	PF00149.31	Calcineurin-like phosphoesterase	C5746_RS09060
NZ_CP027306.1.region001	5_nucleotid_C	PF02872.21	5'-nucleotidase, C-terminal domain	C5746_RS09060
NZ_CP027306.1.region001	FAD_binding_2	PF00890.27	FAD binding domain	C5746_RS09070
NZ_CP027306.1.region001	NUDIX	PF00293.31	NUDIX domain	C5746_RS09085
NZ_CP027306.1.region001	DUF202	PF02656.18	Domain of unknown function (DUF202)	C5746_RS09090
NZ_CP027306.1.region001	DUF202	PF02656.18	Domain of unknown function (DUF202)	C5746_RS09095
NZ_CP027306.1.region001	MR_MLE_N	PF02746.19	Mandelate racemase / muconate lactonizing enzyme, N-terminal domain	C5746_RS09105
NZ_CP027306.1.region001	APH	PF01636.26	Phosphotransferase enzyme family	C5746_RS09110
NZ_CP027306.1.region001	Acyl-CoA_dh_N	PF02771.19	Acyl-CoA dehydrogenase, N-terminal domain	C5746_RS09115
NZ_CP027306.1.region001	Acyl-CoA_dh_M	PF02770.22	Acyl-CoA dehydrogenase, middle domain	C5746_RS09115
NZ_CP027306.1.region001	Acyl-CoA_dh_1	PF00441.27	Acyl-CoA dehydrogenase, C-terminal domain	C5746_RS09115
NZ_CP027306.1.region001	adh_short	PF00106.28	short chain dehydrogenase	C5746_RS09135
NZ_CP027306.1.region001	DUF1343	PF07075.14	Protein of unknown function (DUF1343)	C5746_RS09140
NZ_CP027306.1.region001	MaoC_dehydratas	PF01575.22	MaoC like domain	C5746_RS09155
NZ_CP027306.1.region001	YiaAB	PF05360.17	yiaA/B two helix domain	C5746_RS09165
NZ_CP027306.1.region001	Acyl-CoA_dh_1	PF00441.27	Acyl-CoA dehydrogenase, C-terminal domain	C5746_RS09170
NZ_CP027306.1.region001	Acyl-CoA_dh_M	PF02770.22	Acyl-CoA dehydrogenase, middle domain	C5746_RS09170
NZ_CP027306.1.region001	Acyl-CoA_dh_N	PF02771.19	Acyl-CoA dehydrogenase, N-terminal domain	C5746_RS09170
NZ_CP027306.1.region001	ADH_zinc_N	PF00107.29	Zinc-binding dehydrogenase	C5746_RS09190
NZ_CP027306.1.region001	ADH_N	PF08240.15	Alcohol dehydrogenase GroES-like domain	C5746_RS09190
NZ_CP028719.1.region001	UbiD	PF01977.19	3-octaprenyl-4-hydroxybenzoate carboxy-lyase	DBA17_RS21730
NZ_CP028719.1.region001	UbiA	PF01040.21	UbiA prenyltransferase family	DBA17_RS21735
NZ_CP028719.1.region001	Flavoprotein	PF02441.22	Flavoprotein	DBA17_RS21740
NZ_CP028719.1.region001	AsnC_trans_reg	PF01037.24	Lrp/AsnC ligand binding domain	DBA17_RS21745
NZ_CP028719.1.region001	Radical_SAM	PF04055.24	Radical SAM superfamily	DBA17_RS21750
NZ_CP028719.1.region001	UDG	PF03167.22	Uracil DNA glycosylase superfamily	DBA17_RS21760
NZ_CP028719.1.region001	Acetyltransf_1	PF00583.28	Acetyltransferase (GNAT) family	DBA17_RS21765
NZ_CP028719.1.region001	Abhydrolase_4	PF08386.13	TAP-like protein	DBA17_RS21785
NZ_CP028719.1.region001	Abhydrolase_1	PF00561.23	alpha/beta hydrolase fold	DBA17_RS21785
NZ_CP028719.1.region001	LGT	PF01790.21	Prolipoprotein diacylglyceryl transferase	DBA17_RS21805
NZ_CP028719.1.region001	MaoC_dehydratas	PF01575.22	MaoC like domain	DBA17_RS21810
NZ_CP028719.1.region001	AMP-binding	PF00501.31	AMP-binding enzyme	DBA17_RS21815
NZ_CP028719.1.region001	Peptidase_A4	PF01828.20	Peptidase A4 family	DBA17_RS21820
NZ_CP028719.1.region001	NUDIX	PF00293.31	NUDIX domain	DBA17_RS21835
NZ_CP028719.1.region001	NUDIX	PF00293.31	NUDIX domain	DBA17_RS21855
NZ_CP028719.1.region001	DUF397	PF04149.15	Domain of unknown function (DUF397)	DBA17_RS21870
NZ_CP028719.1.region001	DUF397	PF04149.15	Domain of unknown function (DUF397)	DBA17_RS21870
NZ_CP028719.1.region001	DUF397	PF04149.15	Domain of unknown function (DUF397)	DBA17_RS21875
NZ_CP028719.1.region001	DUF397	PF04149.15	Domain of unknown function (DUF397)	DBA17_RS21875
NZ_CP028719.1.region001	Methyltransf_11	PF08241.15	Methyltransferase domain	DBA17_RS21905
NZ_CP028719.1.region001	Pkinase	PF00069.28	Protein kinase domain	DBA17_RS21920
NZ_CP028719.1.region001	Radical_SAM	PF04055.24	Radical SAM superfamily	DBA17_RS21935
NZ_CP028719.1.region001	Ubie_methyltran	PF01209.21	ubiE/COQ5 methyltransferase family	DBA17_RS21945
NZ_CP028719.1.region001	FAD_binding_3	PF01494.22	FAD binding domain	DBA17_RS21960
NZ_CP028719.1.region001	Pep_deformylase	PF01327.24	Polypeptide deformylase	DBA17_RS21965
NZ_CP028719.1.region001	NLPC_P60	PF00877.22	NlpC/P60 family	DBA17_RS21970
NZ_CP028719.1.region001	Oxidored_q6	PF01058.25	NADH ubiquinone oxidoreductase, 20 Kd subunit	DBA17_RS21980
NZ_CP028719.1.region001	2Fe-2S_thioredx	PF01257.22	Thioredoxin-like [2Fe-2S] ferredoxin	DBA17_RS21995
NZ_CP028719.1.region001	NADH_4Fe-4S	PF10589.12	NADH-ubiquinone oxidoreductase-F iron-sulfur binding region	DBA17_RS22000
NZ_CP028719.1.region001	NADH-G_4Fe-4S_3	PF10588.12	NADH-ubiquinone oxidoreductase-G iron-sulfur binding region	DBA17_RS22005
NZ_CP028719.1.region001	Molybdop_Fe4S4	PF04879.19	Molybdopterin oxidoreductase Fe4S4 domain	DBA17_RS22005
NZ_CP028719.1.region001	Molybdopterin	PF00384.25	Molybdopterin oxidoreductase	DBA17_RS22005
NZ_CP028719.1.region001	Molybdopterin	PF00384.25	Molybdopterin oxidoreductase	DBA17_RS22005
NZ_CP028719.1.region001	Fer4	PF00037.30	4Fe-4S binding domain	DBA17_RS22015
NZ_CP028719.1.region001	Fer4	PF00037.30	4Fe-4S binding domain	DBA17_RS22015
NZ_CP028719.1.region001	Oxidored_q2	PF00420.27	NADH-ubiquinone/plastoquinone oxidoreductase chain 4L	DBA17_RS22025
NZ_CP028719.1.region001	Proton_antipo_N	PF00662.23	NADH-Ubiquinone oxidoreductase (complex I), chain 5 N-terminus	DBA17_RS22030
NZ_CP028719.1.region001	Proton_antipo_M	PF00361.23	Proton-conducting membrane transporter	DBA17_RS22030
NZ_CP029159.1.region001	Lactamase_B	PF00753.30	Metallo-beta-lactamase superfamily	STSU_RS33240
NZ_CP029159.1.region001	Amidohydro_3	PF07969.14	Amidohydrolase family	STSU_RS07370
NZ_CP029159.1.region001	p450	PF00067.25	Cytochrome P450	STSU_RS07375
NZ_CP029159.1.region001	Abhydrolase_4	PF08386.13	TAP-like protein	STSU_RS07380
NZ_CP029159.1.region001	Abhydrolase_1	PF00561.23	alpha/beta hydrolase fold	STSU_RS07380
NZ_CP029159.1.region001	Fasciclin	PF02469.25	Fasciclin domain	STSU_RS07395
NZ_CP029159.1.region001	DsbD	PF02683.18	Cytochrome C biogenesis protein transmembrane region	STSU_RS07400
NZ_CP029159.1.region001	AhpC-TSA	PF00578.24	AhpC/TSA family	STSU_RS07400
NZ_CP029159.1.region001	FAD_binding_3	PF01494.22	FAD binding domain	STSU_RS07405
NZ_CP029159.1.region001	NTP_transferase	PF00483.26	Nucleotidyl transferase	STSU_RS07415
NZ_CP029159.1.region001	dTDP_sugar_isom	PF00908.20	dTDP-4-dehydrorhamnose 3,5-epimerase	STSU_RS07420
NZ_CP029159.1.region001	Epimerase	PF01370.24	NAD dependent epimerase/dehydratase family	STSU_RS07425
NZ_CP029159.1.region001	Methyltransf_11	PF08241.15	Methyltransferase domain	STSU_RS07435
NZ_CP029159.1.region001	Glycos_transf_2	PF00535.29	Glycosyl transferase family 2	STSU_RS07435
NZ_CP029159.1.region001	MauE	PF07291.14	Methylamine utilisation protein MauE	STSU_RS07450
NZ_CP029159.1.region001	Peptidase_S24	PF00717.26	Peptidase S24-like	STSU_RS07465
NZ_CP029159.1.region001	Peptidase_S26	PF10502.12	Signal peptidase, peptidase S26	STSU_RS07465
NZ_CP029159.1.region001	Methyltransf_2	PF00891.21	O-methyltransferase domain	STSU_RS07480
NZ_CP029159.1.region001	FAD_binding_3	PF01494.22	FAD binding domain	STSU_RS07485
NZ_CP029159.1.region001	Methyltransf_11	PF08241.15	Methyltransferase domain	STSU_RS07490
NZ_CP029159.1.region001	DUF397	PF04149.15	Domain of unknown function (DUF397)	STSU_RS07505
NZ_CP029159.1.region001	DUF397	PF04149.15	Domain of unknown function (DUF397)	STSU_RS07510
NZ_CP029159.1.region001	Thiolase_N	PF00108.26	Thiolase, N-terminal domain	STSU_RS07550
NZ_CP029159.1.region001	Thiolase_C	PF02803.21	Thiolase, C-terminal domain	STSU_RS07550
NZ_CP029159.1.region001	MaoC_dehydratas	PF01575.22	MaoC like domain	STSU_RS07560
NZ_CP029159.1.region001	Acyl-CoA_dh_N	PF02771.19	Acyl-CoA dehydrogenase, N-terminal domain	STSU_RS07570
NZ_CP029159.1.region001	Acyl-CoA_dh_M	PF02770.22	Acyl-CoA dehydrogenase, middle domain	STSU_RS07570
NZ_CP029159.1.region001	Acyl-CoA_dh_1	PF00441.27	Acyl-CoA dehydrogenase, C-terminal domain	STSU_RS07570
NZ_CP029159.1.region001	CoA_transf_3	PF02515.20	CoA-transferase family III	STSU_RS07575
NZ_CP029159.1.region001	Thiolase_C	PF02803.21	Thiolase, C-terminal domain	STSU_RS07585
NZ_CP029159.1.region001	Thiolase_N	PF00108.26	Thiolase, N-terminal domain	STSU_RS07585
NZ_CP029159.1.region001	Thiolase_C	PF02803.21	Thiolase, C-terminal domain	STSU_RS07595
NZ_CP029159.1.region001	Thiolase_N	PF00108.26	Thiolase, N-terminal domain	STSU_RS07595
NZ_CP029159.1.region001	Metallophos	PF00149.31	Calcineurin-like phosphoesterase	STSU_RS07625
NZ_CP029192.1.region001	Pkinase	PF00069.28	Protein kinase domain	DEJ48_RS39395
NZ_CP029192.1.region001	Pkinase	PF00069.28	Protein kinase domain	DEJ48_RS39400
NZ_CP029192.1.region001	FGE-sulfatase	PF03781.19	Sulfatase-modifying factor enzyme 1	DEJ48_RS39425
NZ_CP029192.1.region001	GAF	PF01590.29	GAF domain	DEJ48_RS39435
NZ_CP029192.1.region001	NAD_binding_2	PF03446.18	NAD binding domain of 6-phosphogluconate dehydrogenase	DEJ48_RS39440
NZ_CP029192.1.region001	YkuD	PF03734.17	L,D-transpeptidase catalytic domain	DEJ48_RS39450
NZ_CP029192.1.region001	DUF3500	PF12006.11	Protein of unknown function (DUF3500)	DEJ48_RS39465
NZ_CP029192.1.region001	LCM	PF04072.17	Leucine carboxyl methyltransferase	DEJ48_RS39475
NZ_CP029192.1.region001	ADH_zinc_N	PF00107.29	Zinc-binding dehydrogenase	DEJ48_RS39480
NZ_CP029192.1.region001	ADH_N	PF08240.15	Alcohol dehydrogenase GroES-like domain	DEJ48_RS39480
NZ_CP029192.1.region001	4HFCP_synth	PF04476.16	4-HFC-P synthase	DEJ48_RS39485
NZ_CP029192.1.region001	MOSC_N	PF03476.19	MOSC N-terminal beta barrel domain	DEJ48_RS39495
NZ_CP029192.1.region001	MOSC	PF03473.20	MOSC domain	DEJ48_RS39495
NZ_CP029192.1.region001	DUF1330	PF07045.14	Domain of unknown function (DUF1330)	DEJ48_RS39505
NZ_CP029192.1.region001	Polyketide_cyc2	PF10604.12	Polyketide cyclase / dehydrase and lipid transport	DEJ48_RS39520
NZ_CP029192.1.region001	Cupin_1	PF00190.25	Cupin	DEJ48_RS39535
NZ_CP029192.1.region001	DegT_DnrJ_EryC1	PF01041.20	DegT/DnrJ/EryC1/StrS aminotransferase family	DEJ48_RS40880
NZ_CP029601.1.region001	ECH_1	PF00378.23	Enoyl-CoA hydratase/isomerase	DLM49_RS07775
NZ_CP029601.1.region001	OTCace	PF00185.27	Aspartate/ornithine carbamoyltransferase, Asp/Orn binding domain	DLM49_RS07785
NZ_CP029601.1.region001	OTCace_N	PF02729.24	Aspartate/ornithine carbamoyltransferase, carbamoyl-P binding domain	DLM49_RS07785
NZ_CP029601.1.region001	ADI	PF02274.20	Arginine deiminase	DLM49_RS07790
NZ_CP029601.1.region001	Metallophos	PF00149.31	Calcineurin-like phosphoesterase	DLM49_RS07795
NZ_CP029601.1.region001	Methyltransf_12	PF08242.15	Methyltransferase domain	DLM49_RS07800
NZ_CP029601.1.region001	Bac_luciferase	PF00296.23	Luciferase-like monooxygenase	DLM49_RS07805
NZ_CP029601.1.region001	SepF	PF04472.15	Cell division protein SepF	DLM49_RS07830
NZ_CP029601.1.region001	Glyco_hydro_3	PF00933.24	Glycosyl hydrolase family 3 N terminal domain	DLM49_RS07840
NZ_CP029601.1.region001	UTRA	PF07702.16	UTRA domain	DLM49_RS07860
NZ_CP029601.1.region001	Aldo_ket_red	PF00248.24	Aldo/keto reductase family	DLM49_RS07865
NZ_CP029601.1.region001	Glycos_transf_2	PF00535.29	Glycosyl transferase family 2	DLM49_RS07875
NZ_CP029601.1.region001	LPG_synthase_TM	PF03706.16	Lysylphosphatidylglycerol synthase TM region	DLM49_RS07880
NZ_CP029601.1.region001	Aminotran_3	PF00202.24	Aminotransferase class-III	DLM49_RS07885
NZ_CP029601.1.region001	Epimerase	PF01370.24	NAD dependent epimerase/dehydratase family	DLM49_RS07890
NZ_CP029601.1.region001	UbiA	PF01040.21	UbiA prenyltransferase family	DLM49_RS07895
NZ_CP029601.1.region001	Glycos_transf_2	PF00535.29	Glycosyl transferase family 2	DLM49_RS07900
NZ_CP029601.1.region001	Glyco_hydro_3	PF00933.24	Glycosyl hydrolase family 3 N terminal domain	DLM49_RS07915
NZ_CP029601.1.region001	PhyH	PF05721.16	Phytanoyl-CoA dioxygenase (PhyH)	DLM49_RS07920
NZ_CP029601.1.region001	Orn_Arg_deC_N	PF02784.19	Pyridoxal-dependent decarboxylase, pyridoxal binding domain	DLM49_RS07930
NZ_CP029601.1.region001	Acetyltransf_1	PF00583.28	Acetyltransferase (GNAT) family	DLM49_RS37365
NZ_CP029601.1.region001	PK_Tyr_Ser-Thr	PF07714.20	Protein tyrosine and serine/threonine kinase	DLM49_RS07945
NZ_CP029601.1.region001	Bac_transf	PF02397.19	Bacterial sugar transferase	DLM49_RS07950
NZ_CP029601.1.region001	UDPG_MGDP_dh_N	PF03721.17	UDP-glucose/GDP-mannose dehydrogenase family, NAD binding domain	DLM49_RS07955
NZ_CP029601.1.region001	UDPG_MGDP_dh	PF00984.22	UDP-glucose/GDP-mannose dehydrogenase family, central domain	DLM49_RS07955
NZ_CP029601.1.region001	UDPG_MGDP_dh_C	PF03720.18	UDP-glucose/GDP-mannose dehydrogenase family, UDP binding domain	DLM49_RS07955
NZ_CP029601.1.region001	Wzz	PF02706.18	Chain length determinant protein	DLM49_RS07970
NZ_CP029601.1.region001	Asn_synthase	PF00733.24	Asparagine synthase	DLM49_RS07975
NZ_CP029601.1.region001	ADH_zinc_N	PF00107.29	Zinc-binding dehydrogenase	DLM49_RS07980
NZ_CP029601.1.region001	GFO_IDH_MocA	PF01408.25	Oxidoreductase family, NAD-binding Rossmann fold	DLM49_RS07980
NZ_CP029601.1.region001	Hepar_II_III	PF07940.16	Heparinase II/III-like protein	DLM49_RS37370
NZ_CP029601.1.region001	Glycos_transf_1	PF00534.23	Glycosyl transferases group 1	DLM49_RS08005
NZ_CP029601.1.region001	Methyltransf_13	PF08421.14	Putative zinc binding domain	DLM49_RS08010
NZ_CP029618.1.region001	Alpha-amylase	PF00128.27	Alpha amylase, catalytic domain	DMB38_RS08865
NZ_CP029618.1.region001	Alpha-amylase_C	PF02806.21	Alpha amylase, C-terminal all-beta domain	DMB38_RS08865
NZ_CP029618.1.region001	CBM_20	PF00686.22	Starch binding domain	DMB38_RS08865
NZ_CP029618.1.region001	FGGY_N	PF00370.24	FGGY family of carbohydrate kinases, N-terminal domain	DMB38_RS08885
NZ_CP029618.1.region001	FGGY_C	PF02782.19	FGGY family of carbohydrate kinases, C-terminal domain	DMB38_RS08885
NZ_CP029618.1.region001	Metallophos	PF00149.31	Calcineurin-like phosphoesterase	DMB38_RS08890
NZ_CP029618.1.region001	DUF3459	PF11941.11	Domain of unknown function (DUF3459)	DMB38_RS08905
NZ_CP029618.1.region001	Alpha-amylase	PF00128.27	Alpha amylase, catalytic domain	DMB38_RS08905
NZ_CP029618.1.region001	Alpha-amylase_C	PF02806.21	Alpha amylase, C-terminal all-beta domain	DMB38_RS08930
NZ_CP029618.1.region001	Alpha-amylase	PF00128.27	Alpha amylase, catalytic domain	DMB38_RS08930
NZ_CP029618.1.region001	APH	PF01636.26	Phosphotransferase enzyme family	DMB38_RS08950
NZ_CP029618.1.region001	Polyketide_cyc2	PF10604.12	Polyketide cyclase / dehydrase and lipid transport	DMB38_RS08955
NZ_CP029618.1.region001	DegT_DnrJ_EryC1	PF01041.20	DegT/DnrJ/EryC1/StrS aminotransferase family	DMB38_RS08960
NZ_CP029618.1.region001	DegT_DnrJ_EryC1	PF01041.20	DegT/DnrJ/EryC1/StrS aminotransferase family	DMB38_RS08965
NZ_CP029618.1.region001	UDPG_MGDP_dh_N	PF03721.17	UDP-glucose/GDP-mannose dehydrogenase family, NAD binding domain	DMB38_RS08970
NZ_CP029618.1.region001	UDPG_MGDP_dh	PF00984.22	UDP-glucose/GDP-mannose dehydrogenase family, central domain	DMB38_RS08970
NZ_CP029618.1.region001	UDPG_MGDP_dh_C	PF03720.18	UDP-glucose/GDP-mannose dehydrogenase family, UDP binding domain	DMB38_RS08970
NZ_CP029618.1.region001	GFO_IDH_MocA	PF01408.25	Oxidoreductase family, NAD-binding Rossmann fold	DMB38_RS08985
NZ_CP029618.1.region001	Ldh_2	PF02615.17	Malate/L-lactate dehydrogenase	DMB38_RS08990
NZ_CP029618.1.region001	AP_endonuc_2	PF01261.27	Xylose isomerase-like TIM barrel	DMB38_RS09000
NZ_CP029618.1.region001	GFO_IDH_MocA	PF01408.25	Oxidoreductase family, NAD-binding Rossmann fold	DMB38_RS36720
NZ_CP029618.1.region001	Methyltransf_11	PF08241.15	Methyltransferase domain	DMB38_RS09010
NZ_CP029618.1.region001	Acetyltransf_1	PF00583.28	Acetyltransferase (GNAT) family	DMB38_RS09035
NZ_CP029618.1.region001	Pyr_redox_2	PF07992.17	Pyridine nucleotide-disulphide oxidoreductase	DMB38_RS09040
NZ_CP029618.1.region001	HD	PF01966.25	HD domain	DMB38_RS09045
NZ_CP029618.1.region001	NIR_SIR	PF01077.25	Nitrite and sulphite reductase 4Fe-4S domain	DMB38_RS09055
NZ_CP029618.1.region001	NIR_SIR_ferr	PF03460.20	Nitrite/Sulfite reductase ferredoxin-like half domain	DMB38_RS09055
NZ_CP029618.1.region001	Fer2_BFD	PF04324.18	BFD-like [2Fe-2S] binding domain	DMB38_RS09055
NZ_CP029618.1.region001	Pyr_redox_2	PF07992.17	Pyridine nucleotide-disulphide oxidoreductase	DMB38_RS09055
NZ_CP029618.1.region001	Pyr_redox_2	PF07992.17	Pyridine nucleotide-disulphide oxidoreductase	DMB38_RS09060
NZ_CP029618.1.region001	Pyr_redox_2	PF07992.17	Pyridine nucleotide-disulphide oxidoreductase	DMB38_RS09060
NZ_CP029618.1.region001	DUF218	PF02698.20	DUF218 domain	DMB38_RS09065
NZ_CP029618.1.region001	TauE	PF01925.22	Sulfite exporter TauE/SafE	DMB38_RS09070
NZ_CP029618.1.region001	CutA1	PF03091.18	CutA1 divalent ion tolerance protein	DMB38_RS09075
NZ_CP029618.1.region001	Molydop_binding	PF01568.24	Molydopterin dinucleotide binding domain	DMB38_RS09080
NZ_CP029618.1.region001	Molybdopterin	PF00384.25	Molybdopterin oxidoreductase	DMB38_RS09080
NZ_CP029618.1.region001	Molybdop_Fe4S4	PF04879.19	Molybdopterin oxidoreductase Fe4S4 domain	DMB38_RS09080
NZ_CP029618.1.region001	CbiX	PF01903.20	CbiX	DMB38_RS09085
NZ_CP029618.1.region001	CbiX	PF01903.20	CbiX	DMB38_RS09085
NZ_CP029618.1.region001	DUF839	PF05787.16	Bacterial protein of unknown function (DUF839)	DMB38_RS09095
NZ_CP029618.1.region001	DUF839	PF05787.16	Bacterial protein of unknown function (DUF839)	DMB38_RS09095
NZ_CP029788.1.region001	Cutinase	PF01083.25	Cutinase	DMT42_RS37870
NZ_CP029788.1.region001	NLPC_P60	PF00877.22	NlpC/P60 family	DMT42_RS37870
NZ_CP029788.1.region001	SMI1_KNR4	PF09346.13	SMI1 / KNR4 family (SUKH-1)	DMT42_RS00775
NZ_CP029788.1.region001	Glyco_hydro_43	PF04616.17	Glycosyl hydrolases family 43	DMT42_RS00800
NZ_CP029788.1.region001	Pkinase	PF00069.28	Protein kinase domain	DMT42_RS38280
NZ_CP029788.1.region001	Amino_oxidase	PF01593.27	Flavin containing amine oxidoreductase	DMT42_RS00815
NZ_CP029788.1.region001	Amino_oxidase	PF01593.27	Flavin containing amine oxidoreductase	DMT42_RS00815
NZ_CP029788.1.region001	Castor_Poll_mid	PF06241.15	Castor and Pollux, part of voltage-gated ion channel	DMT42_RS00820
NZ_CP029788.1.region001	4HBT	PF03061.25	Thioesterase superfamily	DMT42_RS00850
NZ_CP029788.1.region001	adh_short	PF00106.28	short chain dehydrogenase	DMT42_RS00860
NZ_CP029788.1.region001	AMP-binding	PF00501.31	AMP-binding enzyme	DMT42_RS00870
NZ_CP029788.1.region001	AMP-binding	PF00501.31	AMP-binding enzyme	DMT42_RS00885
NZ_CP029788.1.region001	Amino_oxidase	PF01593.27	Flavin containing amine oxidoreductase	DMT42_RS00890
NZ_CP029788.1.region001	PP-binding	PF00550.28	Phosphopantetheine attachment site	DMT42_RS00895
NZ_CP029788.1.region001	AMP-binding	PF00501.31	AMP-binding enzyme	DMT42_RS00900
NZ_CP029788.1.region001	LPMO_10	PF03067.18	Lytic polysaccharide mono-oxygenase, cellulose-degrading	DMT42_RS00915
NZ_CP029788.1.region001	FMN_red	PF03358.18	NADPH-dependent FMN reductase	DMT42_RS00925
NZ_CP029788.1.region001	Anthrone_oxy	PF08592.14	Anthrone oxygenase	DMT42_RS00940
NZ_CP029788.1.region001	Glyco_hydro_19	PF00182.22	Chitinase class I	DMT42_RS00960
NZ_CP029788.1.region001	Acetyltransf_1	PF00583.28	Acetyltransferase (GNAT) family	DMT42_RS00965
NZ_CP029788.1.region001	Molydop_binding	PF01568.24	Molydopterin dinucleotide binding domain	DMT42_RS00970
NZ_CP029823.1.region001	Alginate_lyase	PF05426.15	Alginate lyase	DNK48_RS23235
NZ_CP029823.1.region001	DUF839	PF05787.16	Bacterial protein of unknown function (DUF839)	DNK48_RS23255
NZ_CP029823.1.region001	tRNA_anti-codon	PF01336.28	OB-fold nucleic acid binding domain	DNK48_RS23280
NZ_CP029823.1.region001	Dyp_perox	PF04261.15	Dyp-type peroxidase family	DNK48_RS23290
NZ_CP029823.1.region001	NosD	PF05048.16	Periplasmic copper-binding protein (NosD)	DNK48_RS23295
NZ_CP029823.1.region001	Pirin_C	PF05726.16	Pirin C-terminal cupin domain	DNK48_RS23310
NZ_CP029823.1.region001	SseB	PF07179.15	SseB protein N-terminal domain	DNK48_RS23315
NZ_CP029823.1.region001	AcylCoA_DH_N	PF12418.11	Acyl-CoA dehydrogenase N terminal	DNK48_RS23320
NZ_CP029823.1.region001	Acyl-CoA_dh_M	PF02770.22	Acyl-CoA dehydrogenase, middle domain	DNK48_RS23320
NZ_CP029823.1.region001	Acyl-CoA_dh_1	PF00441.27	Acyl-CoA dehydrogenase, C-terminal domain	DNK48_RS23320
NZ_CP029823.1.region001	Peptidase_M18	PF02127.18	Aminopeptidase I zinc metalloprotease (M18)	DNK48_RS23335
NZ_CP029823.1.region001	MDMPI_N	PF11716.11	Mycothiol maleylpyruvate isomerase N-terminal domain	DNK48_RS23365
NZ_CP029823.1.region001	MDMPI_C	PF07398.14	MDMPI C-terminal domain	DNK48_RS23365
NZ_CP029823.1.region001	2-oxoacid_dh	PF00198.26	2-oxoacid dehydrogenases acyltransferase (catalytic domain)	DNK48_RS23380
NZ_CP029823.1.region001	E3_binding	PF02817.20	e3 binding domain	DNK48_RS23380
NZ_CP029823.1.region001	Biotin_lipoyl	PF00364.25	Biotin-requiring enzyme	DNK48_RS23380
NZ_CP029823.1.region001	Transketolase_C	PF02780.23	Transketolase, C-terminal domain	DNK48_RS23385
NZ_CP029823.1.region001	Transket_pyr	PF02779.27	Transketolase, pyrimidine binding domain	DNK48_RS23385
NZ_CP029823.1.region001	E1_dh	PF00676.23	Dehydrogenase E1 component	DNK48_RS23390
NZ_CP029823.1.region001	APH	PF01636.26	Phosphotransferase enzyme family	DNK48_RS23400
NZ_CP029823.1.region001	Pkinase	PF00069.28	Protein kinase domain	DNK48_RS23410
NZ_CP029823.1.region001	Pkinase	PF00069.28	Protein kinase domain	DNK48_RS23415
NZ_CP029823.1.region001	BPA	PF10759.12	Bacterial proteasome activator	DNK48_RS23420
NZ_CP029823.1.region001	ADH_zinc_N	PF00107.29	Zinc-binding dehydrogenase	DNK48_RS23430
NZ_CP029823.1.region001	ADH_N	PF08240.15	Alcohol dehydrogenase GroES-like domain	DNK48_RS23430
NZ_CP029823.1.region001	TrkA_N	PF02254.21	TrkA-N domain	DNK48_RS23435
NZ_CP029823.1.region001	MoeA_C	PF03454.18	MoeA C-terminal region (domain IV)	DNK48_RS23440
NZ_CP029823.1.region001	MoCF_biosynth	PF00994.27	Probable molybdopterin binding domain	DNK48_RS23440
NZ_CP029823.1.region001	MoeA_N	PF03453.20	MoeA N-terminal region (domain I and II)	DNK48_RS23440
NZ_CP029823.1.region001	2-oxoacid_dh	PF00198.26	2-oxoacid dehydrogenases acyltransferase (catalytic domain)	DNK48_RS23450
NZ_CP029823.1.region001	E3_binding	PF02817.20	e3 binding domain	DNK48_RS23450
NZ_CP029823.1.region001	Biotin_lipoyl	PF00364.25	Biotin-requiring enzyme	DNK48_RS23450
NZ_CP029823.1.region001	Transketolase_C	PF02780.23	Transketolase, C-terminal domain	DNK48_RS23455
NZ_CP029823.1.region001	Transket_pyr	PF02779.27	Transketolase, pyrimidine binding domain	DNK48_RS23455
NZ_CP031194.1.region001	polyprenyl_synt	PF00348.20	Polyprenyl synthetase	DVK44_RS12380
NZ_CP031194.1.region001	PTR2	PF00854.24	POT family	DVK44_RS12385
NZ_CP031194.1.region001	Peptidase_S15	PF02129.21	X-Pro dipeptidyl-peptidase (S15 family)	DVK44_RS12390
NZ_CP031194.1.region001	FAA_hydrolase_N	PF09298.14	Fumarylacetoacetase N-terminal	DVK44_RS12395
NZ_CP031194.1.region001	FAA_hydrolase	PF01557.21	Fumarylacetoacetate (FAA) hydrolase family	DVK44_RS12395
NZ_CP031194.1.region001	Proton_antipo_M	PF00361.23	Proton-conducting membrane transporter	DVK44_RS12400
NZ_CP031194.1.region001	Proton_antipo_M	PF00361.23	Proton-conducting membrane transporter	DVK44_RS12405
NZ_CP031194.1.region001	Proton_antipo_M	PF00361.23	Proton-conducting membrane transporter	DVK44_RS12410
NZ_CP031194.1.region001	Proton_antipo_N	PF00662.23	NADH-Ubiquinone oxidoreductase (complex I), chain 5 N-terminus	DVK44_RS12410
NZ_CP031194.1.region001	Oxidored_q2	PF00420.27	NADH-ubiquinone/plastoquinone oxidoreductase chain 4L	DVK44_RS12415
NZ_CP031194.1.region001	Fer4	PF00037.30	4Fe-4S binding domain	DVK44_RS12425
NZ_CP031194.1.region001	Fer4	PF00037.30	4Fe-4S binding domain	DVK44_RS12425
NZ_CP031194.1.region001	Molydop_binding	PF01568.24	Molydopterin dinucleotide binding domain	DVK44_RS12435
NZ_CP031194.1.region001	Molybdopterin	PF00384.25	Molybdopterin oxidoreductase	DVK44_RS12435
NZ_CP031194.1.region001	Molybdopterin	PF00384.25	Molybdopterin oxidoreductase	DVK44_RS12435
NZ_CP031194.1.region001	Molybdop_Fe4S4	PF04879.19	Molybdopterin oxidoreductase Fe4S4 domain	DVK44_RS12435
NZ_CP031194.1.region001	NADH-G_4Fe-4S_3	PF10588.12	NADH-ubiquinone oxidoreductase-G iron-sulfur binding region	DVK44_RS12435
NZ_CP031194.1.region001	NADH_4Fe-4S	PF10589.12	NADH-ubiquinone oxidoreductase-F iron-sulfur binding region	DVK44_RS12440
NZ_CP031194.1.region001	2Fe-2S_thioredx	PF01257.22	Thioredoxin-like [2Fe-2S] ferredoxin	DVK44_RS12445
NZ_CP031194.1.region001	Oxidored_q6	PF01058.25	NADH ubiquinone oxidoreductase, 20 Kd subunit	DVK44_RS12460
NZ_CP031194.1.region001	NLPC_P60	PF00877.22	NlpC/P60 family	DVK44_RS12470
NZ_CP031194.1.region001	Peptidase_S26	PF10502.12	Signal peptidase, peptidase S26	DVK44_RS12495
NZ_CP031194.1.region001	Peptidase_S26	PF10502.12	Signal peptidase, peptidase S26	DVK44_RS12495
NZ_CP031194.1.region001	Glyco_hydro_25	PF01183.23	Glycosyl hydrolases family 25	DVK44_RS12500
NZ_CP031194.1.region001	FAD_binding_3	PF01494.22	FAD binding domain	DVK44_RS12505
NZ_CP031194.1.region001	Ubie_methyltran	PF01209.21	ubiE/COQ5 methyltransferase family	DVK44_RS12520
NZ_CP031194.1.region001	Acyl_transf_3	PF01757.25	Acyltransferase family	DVK44_RS12525
NZ_CP031194.1.region001	Polysacc_deac_1	PF01522.24	Polysaccharide deacetylase	DVK44_RS12530
NZ_CP031194.1.region001	Radical_SAM	PF04055.24	Radical SAM superfamily	DVK44_RS12550
NZ_CP031194.1.region001	Pkinase	PF00069.28	Protein kinase domain	DVK44_RS12555
NZ_CP031194.1.region001	Acetyltransf_1	PF00583.28	Acetyltransferase (GNAT) family	DVK44_RS12580
NZ_CP031194.1.region001	Radical_SAM	PF04055.24	Radical SAM superfamily	DVK44_RS12585
NZ_CP031194.1.region001	AsnC_trans_reg	PF01037.24	Lrp/AsnC ligand binding domain	DVK44_RS12590
NZ_CP031194.1.region001	Flavoprotein	PF02441.22	Flavoprotein	DVK44_RS12595
NZ_CP031194.1.region001	Rhomboid	PF01694.25	Rhomboid family	DVK44_RS12600
NZ_CP031194.1.region001	UbiA	PF01040.21	UbiA prenyltransferase family	DVK44_RS12605
NZ_CP031194.1.region001	UbiD	PF01977.19	3-octaprenyl-4-hydroxybenzoate carboxy-lyase	DVK44_RS12610
NZ_CP031194.1.region001	Cytochrom_C_asm	PF01578.23	Cytochrome C assembly protein	DVK44_RS12620
NZ_CP031194.1.region001	ResB	PF05140.17	ResB-like family	DVK44_RS12625
NZ_CP031194.1.region001	DsbD	PF02683.18	Cytochrome C biogenesis protein transmembrane region	DVK44_RS12630
NZ_CP031194.1.region001	Redoxin	PF08534.13	Redoxin	DVK44_RS12635
NZ_CP032229.1.region001	GFO_IDH_MocA_C	PF02894.20	Oxidoreductase family, C-terminal alpha/beta domain	D0Z67_RS23655
NZ_CP032229.1.region001	GFO_IDH_MocA	PF01408.25	Oxidoreductase family, NAD-binding Rossmann fold	D0Z67_RS23655
NZ_CP032229.1.region001	UTRA	PF07702.16	UTRA domain	D0Z67_RS23660
NZ_CP032229.1.region001	SWIM	PF04434.20	SWIM zinc finger	D0Z67_RS23695
NZ_CP032229.1.region001	CMD	PF02627.23	Carboxymuconolactone decarboxylase family	D0Z67_RS23700
NZ_CP032229.1.region001	Peptidase_S15	PF02129.21	X-Pro dipeptidyl-peptidase (S15 family)	D0Z67_RS23740
NZ_CP032229.1.region001	Methyltransf_11	PF08241.15	Methyltransferase domain	D0Z67_RS23760
NZ_CP032229.1.region001	TAL_FSA	PF00923.22	Transaldolase/Fructose-6-phosphate aldolase	D0Z67_RS23765
NZ_CP032229.1.region001	PfkB	PF00294.27	pfkB family carbohydrate kinase	D0Z67_RS23770
NZ_CP032229.1.region001	S-AdoMet_synt_C	PF02773.19	S-adenosylmethionine synthetase, C-terminal domain	D0Z67_RS23775
NZ_CP032229.1.region001	S-AdoMet_synt_M	PF02772.19	S-adenosylmethionine synthetase, central domain	D0Z67_RS23775
NZ_CP032229.1.region001	S-AdoMet_synt_N	PF00438.23	S-adenosylmethionine synthetase, N-terminal domain	D0Z67_RS23775
NZ_CP032229.1.region001	TAL_FSA	PF00923.22	Transaldolase/Fructose-6-phosphate aldolase	D0Z67_RS23795
NZ_CP032229.1.region001	APS_kinase	PF01583.23	Adenylylsulphate kinase	D0Z67_RS23825
NZ_CP032229.1.region001	PAPS_reduct	PF01507.22	Phosphoadenosine phosphosulfate reductase family	D0Z67_RS23830
NZ_CP032229.1.region001	GTP_EFTU	PF00009.30	Elongation factor Tu GTP binding domain	D0Z67_RS23835
NZ_CP032229.1.region001	Abhydrolase_1	PF00561.23	alpha/beta hydrolase fold	D0Z67_RS23840
NZ_CP032229.1.region001	G_glu_transpept	PF01019.24	Gamma-glutamyltranspeptidase	D0Z67_RS23845
NZ_CP032229.1.region001	ClpB_D2-small	PF10431.12	C-terminal, D2-small domain, of ClpB protein	D0Z67_RS23850
NZ_CP032229.1.region001	AAA_2	PF07724.17	AAA domain (Cdc48 subfamily)	D0Z67_RS23850
NZ_CP032229.1.region001	Clp_N	PF02861.23	Clp amino terminal domain, pathogenicity island component	D0Z67_RS23850
NZ_CP032229.1.region001	Clp_N	PF02861.23	Clp amino terminal domain, pathogenicity island component	D0Z67_RS23850
NZ_CP032229.1.region001	Peptidase_M24	PF00557.27	Metallopeptidase family M24	D0Z67_RS23855
NZ_CP032229.1.region001	CN_hydrolase	PF00795.25	Carbon-nitrogen hydrolase	D0Z67_RS23870
NZ_CP032229.1.region001	Aminotran_3	PF00202.24	Aminotransferase class-III	D0Z67_RS23875
NZ_CP032229.1.region001	CN_hydrolase	PF00795.25	Carbon-nitrogen hydrolase	D0Z67_RS23885
NZ_CP032229.1.region001	Amidohydro_1	PF01979.23	Amidohydrolase family	D0Z67_RS23890
NZ_CP032229.1.region001	Bac_luciferase	PF00296.23	Luciferase-like monooxygenase	D0Z67_RS23895
NZ_CP032229.1.region001	Pro_Al_protease	PF02983.17	Alpha-lytic protease prodomain	D0Z67_RS23910
NZ_CP032229.1.region001	Trypsin	PF00089.29	Trypsin	D0Z67_RS23910
NZ_CP034587.1.region001	ClpB_D2-small	PF10431.12	C-terminal, D2-small domain, of ClpB protein	EKH77_RS10460
NZ_CP034587.1.region001	AAA_2	PF07724.17	AAA domain (Cdc48 subfamily)	EKH77_RS10460
NZ_CP034587.1.region001	CLP_protease	PF00574.26	Clp protease	EKH77_RS10465
NZ_CP034587.1.region001	CLP_protease	PF00574.26	Clp protease	EKH77_RS10470
NZ_CP034587.1.region001	FKBP_C	PF00254.31	FKBP-type peptidyl-prolyl cis-trans isomerase	EKH77_RS10475
NZ_CP034587.1.region001	FMN_red	PF03358.18	NADPH-dependent FMN reductase	EKH77_RS10565
NZ_CP034587.1.region001	Acyl-CoA_dh_2	PF08028.14	Acyl-CoA dehydrogenase, C-terminal domain	EKH77_RS10585
NZ_CP034587.1.region001	Fapy_DNA_glyco	PF01149.27	Formamidopyrimidine-DNA glycosylase N-terminal domain	EKH77_RS10620
NZ_CP034587.1.region001	LacAB_rpiB	PF02502.21	Ribose/Galactose Isomerase	EKH77_RS10625
NZ_CP034587.1.region001	BioY	PF02632.17	BioY family	EKH77_RS10635
NZ_CP034587.1.region001	Sod_Fe_C	PF02777.21	Iron/manganese superoxide dismutases, C-terminal domain	EKH77_RS10650
NZ_CP034587.1.region001	Peptidase_M1	PF01433.23	Peptidase family M1 domain	EKH77_RS10670
NZ_CP034587.1.region001	ERAP1_C	PF11838.11	ERAP1-like C-terminal domain	EKH77_RS10670
NZ_CP034587.1.region001	Metallophos	PF00149.31	Calcineurin-like phosphoesterase	EKH77_RS10680
NZ_CP034587.1.region001	HicB	PF05534.15	HicB family	EKH77_RS10690
NZ_CP034587.1.region001	PemK_toxin	PF02452.20	PemK-like, MazF-like toxin of type II toxin-antitoxin system	EKH77_RS10695
NZ_CP034587.1.region001	Semialdhyde_dh	PF01118.27	Semialdehyde dehydrogenase, NAD binding domain	EKH77_RS10700
NZ_CP034587.1.region001	Semialdhyde_dhC	PF02774.21	Semialdehyde dehydrogenase, dimerisation domain	EKH77_RS10700
NZ_CP034587.1.region001	Peptidase_M1	PF01433.23	Peptidase family M1 domain	EKH77_RS10705
NZ_CP034587.1.region001	ERAP1_C	PF11838.11	ERAP1-like C-terminal domain	EKH77_RS10705
NZ_CP034587.1.region001	FA_desaturase_2	PF03405.17	Fatty acid desaturase	EKH77_RS10710
NZ_CP034587.1.region001	Glyco_hydro_77	PF02446.20	4-alpha-glucanotransferase	EKH77_RS10720
NZ_CP041654.1.region001	SBP56	PF05694.14	56kDa selenium binding protein (SBP56)	FNV58_RS53865
NZ_CP041654.1.region001	ACPS	PF01648.23	4'-phosphopantetheinyl transferase superfamily	FNV58_RS53905
NZ_CP041654.1.region001	Condensation	PF00668.23	Condensation domain	FNV58_RS53915
NZ_CP041654.1.region001	Carboxyl_trans	PF01039.25	Carboxyl transferase domain	FNV58_RS53935
NZ_CP041654.1.region001	PP-binding	PF00550.28	Phosphopantetheine attachment site	FNV58_RS53950
NZ_CP041654.1.region001	PP-binding	PF00550.28	Phosphopantetheine attachment site	FNV58_RS53950
NZ_CP041654.1.region001	ketoacyl-synt	PF00109.29	Beta-ketoacyl synthase, N-terminal domain	FNV58_RS53955
NZ_CP041654.1.region001	ACPS	PF01648.23	4'-phosphopantetheinyl transferase superfamily	FNV58_RS53960
NZ_CP041654.1.region001	AMP-binding	PF00501.31	AMP-binding enzyme	FNV58_RS53975
NZ_CP041654.1.region001	FAD_binding_3	PF01494.22	FAD binding domain	FNV58_RS54000
NZ_CP041654.1.region001	FAD_binding_3	PF01494.22	FAD binding domain	FNV58_RS54000
NZ_CP041654.1.region001	Acyl_transf_1	PF00698.24	Acyl transferase domain	FNV58_RS54010
NZ_CP041654.1.region001	PP-binding	PF00550.28	Phosphopantetheine attachment site	FNV58_RS54015
NZ_CP041654.1.region001	FabA	PF07977.16	FabA-like domain	FNV58_RS54025
NZ_CP041654.1.region001	ketoacyl-synt	PF00109.29	Beta-ketoacyl synthase, N-terminal domain	FNV58_RS54030
NZ_CP041654.1.region001	Ketoacyl-synt_C	PF02801.25	Beta-ketoacyl synthase, C-terminal domain	FNV58_RS54030
NZ_CP041654.1.region001	FabA	PF07977.16	FabA-like domain	FNV58_RS54035
NZ_CP041654.1.region001	ketoacyl-synt	PF00109.29	Beta-ketoacyl synthase, N-terminal domain	FNV58_RS54040
NZ_CP041654.1.region001	Ketoacyl-synt_C	PF02801.25	Beta-ketoacyl synthase, C-terminal domain	FNV58_RS54040
NZ_CP041654.1.region001	ketoacyl-synt	PF00109.29	Beta-ketoacyl synthase, N-terminal domain	FNV58_RS54045
NZ_CP041654.1.region001	Ketoacyl-synt_C	PF02801.25	Beta-ketoacyl synthase, C-terminal domain	FNV58_RS54045
NZ_CP041654.1.region001	ketoacyl-synt	PF00109.29	Beta-ketoacyl synthase, N-terminal domain	FNV58_RS54045
NZ_CP041654.1.region001	Ketoacyl-synt_C	PF02801.25	Beta-ketoacyl synthase, C-terminal domain	FNV58_RS54045
NZ_CP041654.1.region001	ACP_syn_III	PF08545.13	3-Oxoacyl-[acyl-carrier-protein (ACP)] synthase III	FNV58_RS54050
NZ_CP041654.1.region001	ACP_syn_III_C	PF08541.13	3-Oxoacyl-[acyl-carrier-protein (ACP)] synthase III C terminal	FNV58_RS54050
NZ_CP041654.1.region001	SnoaL	PF07366.15	SnoaL-like polyketide cyclase	FNV58_RS54055
NZ_CP041654.1.region001	Aldo_ket_red	PF00248.24	Aldo/keto reductase family	FNV58_RS54060
NZ_CP041654.1.region001	T_hemolysin	PF12261.11	Thermostable hemolysin	FNV58_RS54070
NZ_CP045740.1.region001	Proton_antipo_M	PF00361.23	Proton-conducting membrane transporter	GHR20_RS15535
NZ_CP045740.1.region001	Proton_antipo_N	PF00662.23	NADH-Ubiquinone oxidoreductase (complex I), chain 5 N-terminus	GHR20_RS15535
NZ_CP045740.1.region001	Oxidored_q2	PF00420.27	NADH-ubiquinone/plastoquinone oxidoreductase chain 4L	GHR20_RS15540
NZ_CP045740.1.region001	Fer4	PF00037.30	4Fe-4S binding domain	GHR20_RS15550
NZ_CP045740.1.region001	Fer4	PF00037.30	4Fe-4S binding domain	GHR20_RS15550
NZ_CP045740.1.region001	Molybdopterin	PF00384.25	Molybdopterin oxidoreductase	GHR20_RS15560
NZ_CP045740.1.region001	Molybdopterin	PF00384.25	Molybdopterin oxidoreductase	GHR20_RS15560
NZ_CP045740.1.region001	Molybdop_Fe4S4	PF04879.19	Molybdopterin oxidoreductase Fe4S4 domain	GHR20_RS15560
NZ_CP045740.1.region001	NADH-G_4Fe-4S_3	PF10588.12	NADH-ubiquinone oxidoreductase-G iron-sulfur binding region	GHR20_RS15560
NZ_CP045740.1.region001	2Fe-2S_thioredx	PF01257.22	Thioredoxin-like [2Fe-2S] ferredoxin	GHR20_RS15570
NZ_CP045740.1.region001	Oxidored_q6	PF01058.25	NADH ubiquinone oxidoreductase, 20 Kd subunit	GHR20_RS15585
NZ_CP045740.1.region001	NLPC_P60	PF00877.22	NlpC/P60 family	GHR20_RS15595
NZ_CP045740.1.region001	Pep_deformylase	PF01327.24	Polypeptide deformylase	GHR20_RS15600
NZ_CP045740.1.region001	FAD_binding_3	PF01494.22	FAD binding domain	GHR20_RS15605
NZ_CP045740.1.region001	Ubie_methyltran	PF01209.21	ubiE/COQ5 methyltransferase family	GHR20_RS15620
NZ_CP045740.1.region001	Radical_SAM	PF04055.24	Radical SAM superfamily	GHR20_RS15630
NZ_CP045740.1.region001	Pkinase	PF00069.28	Protein kinase domain	GHR20_RS15645
NZ_CP045740.1.region001	Methyltransf_11	PF08241.15	Methyltransferase domain	GHR20_RS15660
NZ_CP045740.1.region001	DUF397	PF04149.15	Domain of unknown function (DUF397)	GHR20_RS15685
NZ_CP045740.1.region001	DUF397	PF04149.15	Domain of unknown function (DUF397)	GHR20_RS15685
NZ_CP045740.1.region001	DUF397	PF04149.15	Domain of unknown function (DUF397)	GHR20_RS15690
NZ_CP045740.1.region001	DUF397	PF04149.15	Domain of unknown function (DUF397)	GHR20_RS15690
NZ_CP045740.1.region001	NUDIX	PF00293.31	NUDIX domain	GHR20_RS15720
NZ_CP045740.1.region001	Peptidase_A4	PF01828.20	Peptidase A4 family	GHR20_RS15725
NZ_CP045740.1.region001	AMP-binding	PF00501.31	AMP-binding enzyme	GHR20_RS15730
NZ_CP045740.1.region001	MaoC_dehydratas	PF01575.22	MaoC like domain	GHR20_RS15735
NZ_CP045740.1.region001	LGT	PF01790.21	Prolipoprotein diacylglyceryl transferase	GHR20_RS15740
NZ_CP045740.1.region001	Acetyltransf_1	PF00583.28	Acetyltransferase (GNAT) family	GHR20_RS15755
NZ_CP045740.1.region001	Radical_SAM	PF04055.24	Radical SAM superfamily	GHR20_RS15760
NZ_CP045740.1.region001	AsnC_trans_reg	PF01037.24	Lrp/AsnC ligand binding domain	GHR20_RS15765
NZ_CP045740.1.region001	Flavoprotein	PF02441.22	Flavoprotein	GHR20_RS15770
NZ_CP045740.1.region001	UbiA	PF01040.21	UbiA prenyltransferase family	GHR20_RS15775
NZ_CP045740.1.region001	UbiD	PF01977.19	3-octaprenyl-4-hydroxybenzoate carboxy-lyase	GHR20_RS15780
NZ_CP045740.1.region001	Condensation	PF00668.23	Condensation domain	GHR20_RS15795
NZ_CP045740.1.region001	ANF_receptor	PF01094.31	Receptor family ligand binding region	GHR20_RS15805
NZ_CP045740.1.region001	Cytochrom_C_asm	PF01578.23	Cytochrome C assembly protein	GHR20_RS15815
NZ_CP045740.1.region001	ResB	PF05140.17	ResB-like family	GHR20_RS15820
NZ_CP045740.1.region001	DsbD	PF02683.18	Cytochrome C biogenesis protein transmembrane region	GHR20_RS15825
NZ_CP045740.1.region001	AhpC-TSA	PF00578.24	AhpC/TSA family	GHR20_RS15830
NZ_CP045850.1.region001	NUDIX	PF00293.31	NUDIX domain	GE265_RS34800
NZ_CP045850.1.region001	RelA_SpoT	PF04607.20	Region found in RelA / SpoT proteins	GE265_RS34870
NZ_CP045850.1.region001	PhdYeFM_antitox	PF02604.22	Antitoxin Phd_YefM, type II toxin-antitoxin system	GE265_RS34890
NZ_CP045850.1.region001	Beta-lactamase	PF00144.27	Beta-lactamase	GE265_RS34900
NZ_CP045850.1.region001	Methyltransf_11	PF08241.15	Methyltransferase domain	GE265_RS34960
NZ_CP045850.1.region001	PLAT	PF01477.26	PLAT/LH2 domain	GE265_RS35000
NZ_CP046024.1.region001	ABATE	PF07336.14	Putative stress-induced transcription regulator	GJU35_RS05825
NZ_CP046024.1.region001	zf-CGNR	PF11706.11	CGNR zinc finger	GJU35_RS05825
NZ_CP046024.1.region001	Methyltransf_11	PF08241.15	Methyltransferase domain	GJU35_RS05835
NZ_CP046024.1.region001	Abhydrolase_1	PF00561.23	alpha/beta hydrolase fold	GJU35_RS05860
NZ_CP046024.1.region001	Cupin_2	PF07883.14	Cupin domain	GJU35_RS05865
NZ_CP046024.1.region001	CMD	PF02627.23	Carboxymuconolactone decarboxylase family	GJU35_RS05870
NZ_CP046024.1.region001	Aminotran_1_2	PF00155.24	Aminotransferase class I and II	GJU35_RS05880
NZ_CP046024.1.region001	Pro_Al_protease	PF02983.17	Alpha-lytic protease prodomain	GJU35_RS05890
NZ_CP046024.1.region001	Trypsin	PF00089.29	Trypsin	GJU35_RS05890
NZ_CP046024.1.region001	ThuA	PF06283.14	Trehalose utilisation	GJU35_RS05895
NZ_CP046024.1.region001	GFO_IDH_MocA	PF01408.25	Oxidoreductase family, NAD-binding Rossmann fold	GJU35_RS05900
NZ_CP046024.1.region001	GFO_IDH_MocA_C	PF02894.20	Oxidoreductase family, C-terminal alpha/beta domain	GJU35_RS05900
NZ_CP046024.1.region001	HpcH_HpaI	PF03328.17	HpcH/HpaI aldolase/citrate lyase family	GJU35_RS05905
NZ_CP046024.1.region001	CoA_transf_3	PF02515.20	CoA-transferase family III	GJU35_RS05910
NZ_CP046024.1.region001	MDMPI_N	PF11716.11	Mycothiol maleylpyruvate isomerase N-terminal domain	GJU35_RS05930
NZ_CP046024.1.region001	MDMPI_C	PF07398.14	MDMPI C-terminal domain	GJU35_RS05930
NZ_CP046024.1.region001	F420H2_quin_red	PF04075.17	F420H(2)-dependent quinone reductase	GJU35_RS05985
NZ_CP046024.1.region001	FAD_binding_3	PF01494.22	FAD binding domain	GJU35_RS05990
NZ_CP046024.1.region001	NUDIX	PF00293.31	NUDIX domain	GJU35_RS06030
NZ_CP046024.1.region001	DUF1731	PF08338.14	Domain of unknown function (DUF1731)	GJU35_RS06040
NZ_CP046024.1.region001	Epimerase	PF01370.24	NAD dependent epimerase/dehydratase family	GJU35_RS06040
NZ_CP046024.1.region001	Pkinase	PF00069.28	Protein kinase domain	GJU35_RS06060
NZ_CP046024.1.region001	HpcH_HpaI	PF03328.17	HpcH/HpaI aldolase/citrate lyase family	GJU35_RS06065
NZ_CP046024.1.region001	ETF_alpha	PF00766.22	Electron transfer flavoprotein FAD-binding domain	GJU35_RS06075
NZ_CP046024.1.region001	ETF	PF01012.24	Electron transfer flavoprotein domain	GJU35_RS06075
NZ_CP046024.1.region001	ETF	PF01012.24	Electron transfer flavoprotein domain	GJU35_RS06080
NZ_CP046024.1.region001	Flavin_Reduct	PF01613.21	Flavin reductase like domain	GJU35_RS06085
NZ_CP046024.1.region001	Thioredoxin	PF00085.23	Thioredoxin	GJU35_RS06090
NZ_CP046024.1.region001	Acyltransferase	PF01553.24	Acyltransferase	GJU35_RS06100
NZ_CP046024.1.region001	B3_4	PF03483.20	B3/4 domain	GJU35_RS06105
NZ_CP046024.1.region001	Transglut_core	PF01841.22	Transglutaminase-like superfamily	GJU35_RS06110
NZ_CP046623.1.region001	UbiD	PF01977.19	3-octaprenyl-4-hydroxybenzoate carboxy-lyase	GO605_RS02340
NZ_CP046623.1.region001	UbiA	PF01040.21	UbiA prenyltransferase family	GO605_RS02345
NZ_CP046623.1.region001	Flavoprotein	PF02441.22	Flavoprotein	GO605_RS02350
NZ_CP046623.1.region001	AsnC_trans_reg	PF01037.24	Lrp/AsnC ligand binding domain	GO605_RS02355
NZ_CP046623.1.region001	Radical_SAM	PF04055.24	Radical SAM superfamily	GO605_RS02360
NZ_CP046623.1.region001	UDG	PF03167.22	Uracil DNA glycosylase superfamily	GO605_RS02370
NZ_CP046623.1.region001	Acetyltransf_1	PF00583.28	Acetyltransferase (GNAT) family	GO605_RS02375
NZ_CP046623.1.region001	Abhydrolase_4	PF08386.13	TAP-like protein	GO605_RS02390
NZ_CP046623.1.region001	Abhydrolase_1	PF00561.23	alpha/beta hydrolase fold	GO605_RS02390
NZ_CP046623.1.region001	LGT	PF01790.21	Prolipoprotein diacylglyceryl transferase	GO605_RS02410
NZ_CP046623.1.region001	MaoC_dehydratas	PF01575.22	MaoC like domain	GO605_RS02415
NZ_CP046623.1.region001	AMP-binding	PF00501.31	AMP-binding enzyme	GO605_RS02420
NZ_CP046623.1.region001	Peptidase_A4	PF01828.20	Peptidase A4 family	GO605_RS02425
NZ_CP046623.1.region001	NUDIX	PF00293.31	NUDIX domain	GO605_RS02440
NZ_CP046623.1.region001	NUDIX	PF00293.31	NUDIX domain	GO605_RS02460
NZ_CP046623.1.region001	DUF397	PF04149.15	Domain of unknown function (DUF397)	GO605_RS02475
NZ_CP046623.1.region001	DUF397	PF04149.15	Domain of unknown function (DUF397)	GO605_RS02475
NZ_CP046623.1.region001	DUF397	PF04149.15	Domain of unknown function (DUF397)	GO605_RS02480
NZ_CP046623.1.region001	DUF397	PF04149.15	Domain of unknown function (DUF397)	GO605_RS02480
NZ_CP046623.1.region001	Methyltransf_11	PF08241.15	Methyltransferase domain	GO605_RS02505
NZ_CP046623.1.region001	Pkinase	PF00069.28	Protein kinase domain	GO605_RS02520
NZ_CP046623.1.region001	Radical_SAM	PF04055.24	Radical SAM superfamily	GO605_RS02535
NZ_CP046623.1.region001	Ubie_methyltran	PF01209.21	ubiE/COQ5 methyltransferase family	GO605_RS02545
NZ_CP046623.1.region001	FAD_binding_3	PF01494.22	FAD binding domain	GO605_RS02560
NZ_CP046623.1.region001	Pep_deformylase	PF01327.24	Polypeptide deformylase	GO605_RS02565
NZ_CP046623.1.region001	NLPC_P60	PF00877.22	NlpC/P60 family	GO605_RS02570
NZ_CP046623.1.region001	Oxidored_q6	PF01058.25	NADH ubiquinone oxidoreductase, 20 Kd subunit	GO605_RS02580
NZ_CP046623.1.region001	2Fe-2S_thioredx	PF01257.22	Thioredoxin-like [2Fe-2S] ferredoxin	GO605_RS02595
NZ_CP046623.1.region001	NADH_4Fe-4S	PF10589.12	NADH-ubiquinone oxidoreductase-F iron-sulfur binding region	GO605_RS02600
NZ_CP046623.1.region001	NADH-G_4Fe-4S_3	PF10588.12	NADH-ubiquinone oxidoreductase-G iron-sulfur binding region	GO605_RS02605
NZ_CP046623.1.region001	Molybdop_Fe4S4	PF04879.19	Molybdopterin oxidoreductase Fe4S4 domain	GO605_RS02605
NZ_CP046623.1.region001	Molybdopterin	PF00384.25	Molybdopterin oxidoreductase	GO605_RS02605
NZ_CP046623.1.region001	Molybdopterin	PF00384.25	Molybdopterin oxidoreductase	GO605_RS02605
NZ_CP046623.1.region001	Fer4	PF00037.30	4Fe-4S binding domain	GO605_RS02615
NZ_CP046623.1.region001	Fer4	PF00037.30	4Fe-4S binding domain	GO605_RS02615
NZ_CP046623.1.region001	Oxidored_q2	PF00420.27	NADH-ubiquinone/plastoquinone oxidoreductase chain 4L	GO605_RS02625
NZ_CP046623.1.region001	Proton_antipo_N	PF00662.23	NADH-Ubiquinone oxidoreductase (complex I), chain 5 N-terminus	GO605_RS02630
NZ_CP046623.1.region001	Proton_antipo_M	PF00361.23	Proton-conducting membrane transporter	GO605_RS02630
NZ_CP047019.1.region001	FAA_hydrolase	PF01557.21	Fumarylacetoacetate (FAA) hydrolase family	A7X85_RS43340
NZ_CP047019.1.region001	LigB	PF02900.21	Catalytic LigB subunit of aromatic ring-opening dioxygenase	A7X85_RS43345
NZ_CP047019.1.region001	Aldedh	PF00171.25	Aldehyde dehydrogenase family	A7X85_RS43350
NZ_CP047019.1.region001	ADC	PF06314.14	Acetoacetate decarboxylase (ADC)	A7X85_RS43355
NZ_CP047019.1.region001	Pyr_redox_2	PF07992.17	Pyridine nucleotide-disulphide oxidoreductase	A7X85_RS43360
NZ_CP047019.1.region001	Gln-synt_C	PF00120.27	Glutamine synthetase, catalytic domain	A7X85_RS43370
NZ_CP047019.1.region001	p450	PF00067.25	Cytochrome P450	A7X85_RS43375
NZ_CP047019.1.region001	Peptidase_M7	PF02031.19	Streptomyces extracellular neutral proteinase (M7) family	A7X85_RS43380
NZ_CP047019.1.region001	PA14	PF07691.15	PA14 domain	A7X85_RS43395
NZ_CP047019.1.region001	Peptidase_M7	PF02031.19	Streptomyces extracellular neutral proteinase (M7) family	A7X85_RS43400
NZ_CP047019.1.region001	Oxygenase-NA	PF09859.12	Oxygenase, catalysing oxidative methylation of damaged DNA	A7X85_RS43410
NZ_CP047019.1.region001	DeoC	PF01791.12	DeoC/LacD family aldolase	A7X85_RS43425
NZ_CP047019.1.region001	DHQS	PF01959.19	3-dehydroquinate synthase II	A7X85_RS43430
NZ_CP047019.1.region001	AMP-binding	PF00501.31	AMP-binding enzyme	A7X85_RS43435
NZ_CP047019.1.region001	Ada_Zn_binding	PF02805.19	Metal binding domain of Ada	A7X85_RS43440
NZ_CP047019.1.region001	Methyltransf_1N	PF02870.18	6-O-methylguanine DNA methyltransferase, ribonuclease-like domain	A7X85_RS43440
NZ_CP047019.1.region001	HpaB	PF03241.16	4-hydroxyphenylacetate 3-hydroxylase C terminal	A7X85_RS43445
NZ_CP047019.1.region001	HpaB_N	PF11794.11	4-hydroxyphenylacetate 3-hydroxylase N terminal	A7X85_RS43445
NZ_CP047019.1.region001	Flavin_Reduct	PF01613.21	Flavin reductase like domain	A7X85_RS43450
NZ_CP047019.1.region001	Methyltransf_3	PF01596.20	O-methyltransferase	A7X85_RS43455
NZ_CP047019.1.region001	FAD_binding_4	PF01565.26	FAD binding domain	A7X85_RS43460
NZ_CP047019.1.region001	BBE	PF08031.15	Berberine and berberine like	A7X85_RS43460
NZ_CP047019.1.region001	FAD_binding_4	PF01565.26	FAD binding domain	A7X85_RS43465
NZ_CP047019.1.region001	BBE	PF08031.15	Berberine and berberine like	A7X85_RS43465
NZ_CP047019.1.region001	Cupin_2	PF07883.14	Cupin domain	A7X85_RS43470
NZ_CP047019.1.region001	adh_short	PF00106.28	short chain dehydrogenase	A7X85_RS43475
NZ_CP047019.1.region001	FAD_binding_3	PF01494.22	FAD binding domain	A7X85_RS43485
NZ_CP047019.1.region001	AMP-binding	PF00501.31	AMP-binding enzyme	A7X85_RS43490
NZ_CP047019.1.region001	Methyltransf_2	PF00891.21	O-methyltransferase domain	A7X85_RS43495
NZ_CP047019.1.region001	Lyase_1	PF00206.23	Lyase	A7X85_RS43505
NZ_CP047019.1.region001	ADSL_C	PF10397.12	Adenylosuccinate lyase C-terminus	A7X85_RS43505
NZ_CP047019.1.region001	DNA_binding_1	PF01035.23	6-O-methylguanine DNA methyltransferase, DNA binding domain	A7X85_RS43515
NZ_CP047019.1.region001	Ada_Zn_binding	PF02805.19	Metal binding domain of Ada	A7X85_RS43520
NZ_CP047019.1.region001	DNA_binding_1	PF01035.23	6-O-methylguanine DNA methyltransferase, DNA binding domain	A7X85_RS43520
NZ_CP047019.1.region001	RibD_C	PF01872.20	RibD C-terminal domain	A7X85_RS43540
NZ_CP047019.1.region001	YjbR	PF04237.16	YjbR	A7X85_RS43560
NZ_CP047019.1.region001	p450	PF00067.25	Cytochrome P450	A7X85_RS43575
NZ_CP047019.1.region001	Inhibitor_I36	PF03995.16	Peptidase inhibitor family I36	A7X85_RS43585
NZ_CP047019.1.region001	adh_short	PF00106.28	short chain dehydrogenase	A7X85_RS43600
NZ_CP047019.1.region001	XdhC_CoxI	PF02625.19	XdhC and CoxI family	A7X85_RS43605
NZ_CP047019.1.region001	XdhC_CoxI	PF02625.19	XdhC and CoxI family	A7X85_RS43605
NZ_CP047019.1.region001	MoCoBD_1	PF02738.21	Molybdopterin cofactor-binding domain	A7X85_RS43610
NZ_CP047019.1.region001	Ald_Xan_dh_C	PF01315.25	Aldehyde oxidase and xanthine dehydrogenase, a/b hammerhead domain	A7X85_RS43610
NZ_CP047019.1.region001	CO_deh_flav_C	PF03450.20	CO dehydrogenase flavoprotein C-terminal domain	A7X85_RS43615
NZ_CP047019.1.region001	FAD_binding_5	PF00941.24	FAD binding domain in molybdopterin dehydrogenase	A7X85_RS43615
NZ_CP047144.1.region001	Flavoprotein	PF02441.22	Flavoprotein	GR129_RS20215
NZ_CP047144.1.region001	AsnC_trans_reg	PF01037.24	Lrp/AsnC ligand binding domain	GR129_RS20220
NZ_CP047144.1.region001	Radical_SAM	PF04055.24	Radical SAM superfamily	GR129_RS20225
NZ_CP047144.1.region001	UDG	PF03167.22	Uracil DNA glycosylase superfamily	GR129_RS20230
NZ_CP047144.1.region001	Acetyltransf_1	PF00583.28	Acetyltransferase (GNAT) family	GR129_RS20235
NZ_CP047144.1.region001	LGT	PF01790.21	Prolipoprotein diacylglyceryl transferase	GR129_RS20250
NZ_CP047144.1.region001	MaoC_dehydratas	PF01575.22	MaoC like domain	GR129_RS20255
NZ_CP047144.1.region001	AMP-binding	PF00501.31	AMP-binding enzyme	GR129_RS20260
NZ_CP047144.1.region001	Peptidase_A4	PF01828.20	Peptidase A4 family	GR129_RS20265
NZ_CP047144.1.region001	TauD	PF02668.19	Taurine catabolism dioxygenase TauD, TfdA family	GR129_RS20300
NZ_CP047144.1.region001	Glycos_transf_2	PF00535.29	Glycosyl transferase family 2	GR129_RS20305
NZ_CP047144.1.region001	UDPG_MGDP_dh_N	PF03721.17	UDP-glucose/GDP-mannose dehydrogenase family, NAD binding domain	GR129_RS20310
NZ_CP047144.1.region001	UDPG_MGDP_dh	PF00984.22	UDP-glucose/GDP-mannose dehydrogenase family, central domain	GR129_RS20310
NZ_CP047144.1.region001	UDPG_MGDP_dh_C	PF03720.18	UDP-glucose/GDP-mannose dehydrogenase family, UDP binding domain	GR129_RS20310
NZ_CP047144.1.region001	Glycos_transf_1	PF00534.23	Glycosyl transferases group 1	GR129_RS20320
NZ_CP047144.1.region001	NUDIX	PF00293.31	NUDIX domain	GR129_RS20350
NZ_CP047144.1.region001	NUDIX	PF00293.31	NUDIX domain	GR129_RS20360
NZ_CP047144.1.region001	DUF397	PF04149.15	Domain of unknown function (DUF397)	GR129_RS20380
NZ_CP047144.1.region001	DUF397	PF04149.15	Domain of unknown function (DUF397)	GR129_RS20380
NZ_CP047144.1.region001	Radical_SAM	PF04055.24	Radical SAM superfamily	GR129_RS20435
NZ_CP047144.1.region001	Ubie_methyltran	PF01209.21	ubiE/COQ5 methyltransferase family	GR129_RS20445
NZ_CP047144.1.region001	FAD_binding_3	PF01494.22	FAD binding domain	GR129_RS20460
NZ_CP047144.1.region001	Pep_deformylase	PF01327.24	Polypeptide deformylase	GR129_RS20465
NZ_CP047144.1.region001	NLPC_P60	PF00877.22	NlpC/P60 family	GR129_RS20470
NZ_CP047144.1.region001	Oxidored_q6	PF01058.25	NADH ubiquinone oxidoreductase, 20 Kd subunit	GR129_RS20480
NZ_CP047144.1.region001	2Fe-2S_thioredx	PF01257.22	Thioredoxin-like [2Fe-2S] ferredoxin	GR129_RS20495
NZ_CP047144.1.region001	NADH_4Fe-4S	PF10589.12	NADH-ubiquinone oxidoreductase-F iron-sulfur binding region	GR129_RS20500
NZ_CP047144.1.region001	NADH-G_4Fe-4S_3	PF10588.12	NADH-ubiquinone oxidoreductase-G iron-sulfur binding region	GR129_RS20505
NZ_CP047144.1.region001	Molybdop_Fe4S4	PF04879.19	Molybdopterin oxidoreductase Fe4S4 domain	GR129_RS20505
NZ_CP047144.1.region001	Molybdopterin	PF00384.25	Molybdopterin oxidoreductase	GR129_RS20505
NZ_CP047144.1.region001	Molybdopterin	PF00384.25	Molybdopterin oxidoreductase	GR129_RS20505
NZ_CP047144.1.region001	Molydop_binding	PF01568.24	Molydopterin dinucleotide binding domain	GR129_RS20505
NZ_CP047144.1.region001	Fer4	PF00037.30	4Fe-4S binding domain	GR129_RS20515
NZ_CP047144.1.region001	Fer4	PF00037.30	4Fe-4S binding domain	GR129_RS20515
NZ_CP047144.1.region001	Oxidored_q2	PF00420.27	NADH-ubiquinone/plastoquinone oxidoreductase chain 4L	GR129_RS20525
NZ_CP047144.1.region001	Proton_antipo_N	PF00662.23	NADH-Ubiquinone oxidoreductase (complex I), chain 5 N-terminus	GR129_RS20530
NZ_CP047144.1.region001	Proton_antipo_M	PF00361.23	Proton-conducting membrane transporter	GR129_RS20530
NZ_CP047144.1.region001	Proton_antipo_M	PF00361.23	Proton-conducting membrane transporter	GR129_RS20535
NZ_CP047146.1.region001	adh_short	PF00106.28	short chain dehydrogenase	GR130_RS27560
NZ_CP047146.1.region001	Acetyltransf_1	PF00583.28	Acetyltransferase (GNAT) family	GR130_RS27570
NZ_CP047146.1.region001	Beta-lactamase	PF00144.27	Beta-lactamase	GR130_RS27595
NZ_CP047146.1.region001	DUF2254	PF10011.12	Predicted membrane protein (DUF2254)	GR130_RS27605
NZ_CP047146.1.region001	Glyoxalase	PF00903.28	Glyoxalase/Bleomycin resistance protein/Dioxygenase superfamily	GR130_RS27625
NZ_CP047146.1.region001	GFO_IDH_MocA	PF01408.25	Oxidoreductase family, NAD-binding Rossmann fold	GR130_RS27630
NZ_CP047146.1.region001	Glyoxalase	PF00903.28	Glyoxalase/Bleomycin resistance protein/Dioxygenase superfamily	GR130_RS27650
NZ_CP047146.1.region001	Glyoxalase	PF00903.28	Glyoxalase/Bleomycin resistance protein/Dioxygenase superfamily	GR130_RS27655
NZ_CP047146.1.region001	Aminotran_3	PF00202.24	Aminotransferase class-III	GR130_RS27690
NZ_CP047146.1.region001	Methyltransf_2	PF00891.21	O-methyltransferase domain	GR130_RS27705
NZ_CP047146.1.region001	AMP-binding	PF00501.31	AMP-binding enzyme	GR130_RS27710
NZ_CP047146.1.region001	Acyl-CoA_dh_N	PF02771.19	Acyl-CoA dehydrogenase, N-terminal domain	GR130_RS27715
NZ_CP047146.1.region001	Acyl-CoA_dh_2	PF08028.14	Acyl-CoA dehydrogenase, C-terminal domain	GR130_RS27715
NZ_CP047146.1.region001	Thioesterase	PF00975.23	Thioesterase domain	GR130_RS27730
NZ_CP047146.1.region001	FMN_red	PF03358.18	NADPH-dependent FMN reductase	GR130_RS27740
NZ_CP047146.1.region001	Molybdop_Fe4S4	PF04879.19	Molybdopterin oxidoreductase Fe4S4 domain	GR130_RS27750
NZ_CP047146.1.region001	Molybdopterin	PF00384.25	Molybdopterin oxidoreductase	GR130_RS27750
NZ_CP047146.1.region001	Molydop_binding	PF01568.24	Molydopterin dinucleotide binding domain	GR130_RS27750
NZ_CP047146.1.region001	Pyr_redox_2	PF07992.17	Pyridine nucleotide-disulphide oxidoreductase	GR130_RS27755
NZ_CP047146.1.region001	Fer2_BFD	PF04324.18	BFD-like [2Fe-2S] binding domain	GR130_RS27755
NZ_CP047146.1.region001	Pyr_redox_2	PF07992.17	Pyridine nucleotide-disulphide oxidoreductase	GR130_RS27760
NZ_CP047146.1.region001	Cupin_2	PF07883.14	Cupin domain	GR130_RS27775
NZ_CP047146.1.region001	RHS	PF03527.17	RHS protein	GR130_RS27820
NZ_CP048397.1.region001	Glyco_hydro_76	PF03663.17	Glycosyl hydrolase family 76	SSPS47_RS00210
NZ_CP048397.1.region001	Lactamase_B	PF00753.30	Metallo-beta-lactamase superfamily	SSPS47_RS00230
NZ_CP048397.1.region001	Rhodanese	PF00581.23	Rhodanese-like domain	SSPS47_RS00230
NZ_CP048397.1.region001	Rhodanese	PF00581.23	Rhodanese-like domain	SSPS47_RS00235
NZ_CP048397.1.region001	TauE	PF01925.22	Sulfite exporter TauE/SafE	SSPS47_RS00240
NZ_CP048397.1.region001	Trns_repr_metal	PF02583.20	Metal-sensitive transcriptional repressor	SSPS47_RS00245
NZ_CP048397.1.region001	Rhodanese	PF00581.23	Rhodanese-like domain	SSPS47_RS00250
NZ_CP048397.1.region001	DUF2892	PF11127.11	Protein of unknown function (DUF2892)	SSPS47_RS00250
NZ_CP048397.1.region001	Ferritin	PF00210.27	Ferritin-like domain	SSPS47_RS00265
NZ_CP048397.1.region001	Polyketide_cyc2	PF10604.12	Polyketide cyclase / dehydrase and lipid transport	SSPS47_RS00275
NZ_CP048397.1.region001	Prenyltransf	PF01255.22	Putative undecaprenyl diphosphate synthase	SSPS47_RS00310
NZ_CP048397.1.region001	MPAB_Lcp_cat	PF09995.12	ER-bound oxygenase mpaB/B'/Rubber oxygenase, catalytic domain	SSPS47_RS00315
NZ_CP048397.1.region001	XdhC_CoxI	PF02625.19	XdhC and CoxI family	SSPS47_RS00345
NZ_CP048397.1.region001	XdhC_CoxI	PF02625.19	XdhC and CoxI family	SSPS47_RS00345
NZ_CP048397.1.region001	MoCoBD_1	PF02738.21	Molybdopterin cofactor-binding domain	SSPS47_RS00350
NZ_CP048397.1.region001	Ald_Xan_dh_C	PF01315.25	Aldehyde oxidase and xanthine dehydrogenase, a/b hammerhead domain	SSPS47_RS00350
NZ_CP048397.1.region001	CO_deh_flav_C	PF03450.20	CO dehydrogenase flavoprotein C-terminal domain	SSPS47_RS00355
NZ_CP048397.1.region001	FAD_binding_5	PF00941.24	FAD binding domain in molybdopterin dehydrogenase	SSPS47_RS00355
NZ_CP048397.1.region001	Fer2_2	PF01799.23	[2Fe-2S] binding domain	SSPS47_RS00360
NZ_CP048397.1.region001	Fer2	PF00111.30	2Fe-2S iron-sulfur cluster binding domain	SSPS47_RS00360
NZ_CP048397.1.region001	NTP_transf_9	PF04248.15	Domain of unknown function (DUF427)	SSPS47_RS00375
NZ_CP048397.1.region001	adh_short	PF00106.28	short chain dehydrogenase	SSPS47_RS00435
NZ_CP048397.1.region001	LPMO_10	PF03067.18	Lytic polysaccharide mono-oxygenase, cellulose-degrading	SSPS47_RS00445
NZ_CP049838.1.region001	CARDB	PF07705.14	CARDB	G9272_RS42210
NZ_CP049838.1.region001	CARDB	PF07705.14	CARDB	G9272_RS42210
NZ_CP049838.1.region001	Alpha-amylase	PF00128.27	Alpha amylase, catalytic domain	G9272_RS42235
NZ_CP049838.1.region001	DUF3459	PF11941.11	Domain of unknown function (DUF3459)	G9272_RS42235
NZ_CP049838.1.region001	Glyoxalase	PF00903.28	Glyoxalase/Bleomycin resistance protein/Dioxygenase superfamily	G9272_RS42245
NZ_CP049838.1.region001	Lactamase_B	PF00753.30	Metallo-beta-lactamase superfamily	G9272_RS42265
NZ_CP049838.1.region001	Glyco_hydro_127	PF07944.15	Beta-L-arabinofuranosidase, GH127	G9272_RS42275
NZ_CP049838.1.region001	ABM	PF03992.19	Antibiotic biosynthesis monooxygenase	G9272_RS42285
NZ_CP049838.1.region001	PIG-L	PF02585.20	GlcNAc-PI de-N-acetylase	G9272_RS42305
NZ_CP049838.1.region001	adh_short	PF00106.28	short chain dehydrogenase	G9272_RS42315
NZ_CP049838.1.region001	NAD_binding_5	PF07994.15	Myo-inositol-1-phosphate synthase	G9272_RS42335
NZ_CP049838.1.region001	UbiA	PF01040.21	UbiA prenyltransferase family	G9272_RS42340
NZ_CP049838.1.region001	AP_endonuc_2	PF01261.27	Xylose isomerase-like TIM barrel	G9272_RS42345
NZ_CP049838.1.region001	AP_endonuc_2	PF01261.27	Xylose isomerase-like TIM barrel	G9272_RS42360
NZ_CP049838.1.region001	Phosphodiest	PF01663.25	Type I phosphodiesterase / nucleotide pyrophosphatase	G9272_RS42365
NZ_CP049838.1.region001	FGGY_C	PF02782.19	FGGY family of carbohydrate kinases, C-terminal domain	G9272_RS42375
NZ_CP049838.1.region001	FGGY_N	PF00370.24	FGGY family of carbohydrate kinases, N-terminal domain	G9272_RS42375
NZ_CP049838.1.region001	MIP	PF00230.23	Major intrinsic protein	G9272_RS42380
NZ_CP049838.1.region001	PAP2	PF01569.24	PAP2 superfamily	G9272_RS42395
NZ_CP049838.1.region001	DAGK_cat	PF00781.27	Diacylglycerol kinase catalytic domain	G9272_RS42405
NZ_CP049838.1.region001	PAP2	PF01569.24	PAP2 superfamily	G9272_RS42405
NZ_CP049838.1.region001	Aldo_ket_red	PF00248.24	Aldo/keto reductase family	G9272_RS42430
NZ_CP049838.1.region001	ADH_zinc_N	PF00107.29	Zinc-binding dehydrogenase	G9272_RS42455
NZ_CP049838.1.region001	ADH_N	PF08240.15	Alcohol dehydrogenase GroES-like domain	G9272_RS42455
NZ_CP049838.1.region001	ADH_zinc_N	PF00107.29	Zinc-binding dehydrogenase	G9272_RS42475
NZ_CP049838.1.region001	ADH_N	PF08240.15	Alcohol dehydrogenase GroES-like domain	G9272_RS42475
NZ_CP049838.1.region001	Cupin_2	PF07883.14	Cupin domain	G9272_RS42480
NZ_CP051006.1.region001	Proton_antipo_M	PF00361.23	Proton-conducting membrane transporter	HEP81_RS16615
NZ_CP051006.1.region001	Proton_antipo_M	PF00361.23	Proton-conducting membrane transporter	HEP81_RS16620
NZ_CP051006.1.region001	Proton_antipo_N	PF00662.23	NADH-Ubiquinone oxidoreductase (complex I), chain 5 N-terminus	HEP81_RS16620
NZ_CP051006.1.region001	Oxidored_q2	PF00420.27	NADH-ubiquinone/plastoquinone oxidoreductase chain 4L	HEP81_RS16625
NZ_CP051006.1.region001	Fer4	PF00037.30	4Fe-4S binding domain	HEP81_RS16635
NZ_CP051006.1.region001	Fer4	PF00037.30	4Fe-4S binding domain	HEP81_RS16635
NZ_CP051006.1.region001	Molybdopterin	PF00384.25	Molybdopterin oxidoreductase	HEP81_RS16645
NZ_CP051006.1.region001	Molybdopterin	PF00384.25	Molybdopterin oxidoreductase	HEP81_RS16645
NZ_CP051006.1.region001	Molybdop_Fe4S4	PF04879.19	Molybdopterin oxidoreductase Fe4S4 domain	HEP81_RS16645
NZ_CP051006.1.region001	NADH-G_4Fe-4S_3	PF10588.12	NADH-ubiquinone oxidoreductase-G iron-sulfur binding region	HEP81_RS16645
NZ_CP051006.1.region001	NADH_4Fe-4S	PF10589.12	NADH-ubiquinone oxidoreductase-F iron-sulfur binding region	HEP81_RS16650
NZ_CP051006.1.region001	2Fe-2S_thioredx	PF01257.22	Thioredoxin-like [2Fe-2S] ferredoxin	HEP81_RS16655
NZ_CP051006.1.region001	Oxidored_q6	PF01058.25	NADH ubiquinone oxidoreductase, 20 Kd subunit	HEP81_RS16670
NZ_CP051006.1.region001	NLPC_P60	PF00877.22	NlpC/P60 family	HEP81_RS16680
NZ_CP051006.1.region001	Pep_deformylase	PF01327.24	Polypeptide deformylase	HEP81_RS16685
NZ_CP051006.1.region001	FAD_binding_3	PF01494.22	FAD binding domain	HEP81_RS16690
NZ_CP051006.1.region001	Ubie_methyltran	PF01209.21	ubiE/COQ5 methyltransferase family	HEP81_RS16705
NZ_CP051006.1.region001	Radical_SAM	PF04055.24	Radical SAM superfamily	HEP81_RS16715
NZ_CP051006.1.region001	Methyltransf_11	PF08241.15	Methyltransferase domain	HEP81_RS16745
NZ_CP051006.1.region001	DUF397	PF04149.15	Domain of unknown function (DUF397)	HEP81_RS16770
NZ_CP051006.1.region001	DUF397	PF04149.15	Domain of unknown function (DUF397)	HEP81_RS16775
NZ_CP051006.1.region001	DUF397	PF04149.15	Domain of unknown function (DUF397)	HEP81_RS16775
NZ_CP051006.1.region001	Peptidase_A4	PF01828.20	Peptidase A4 family	HEP81_RS16790
NZ_CP051006.1.region001	AMP-binding	PF00501.31	AMP-binding enzyme	HEP81_RS16795
NZ_CP051006.1.region001	MaoC_dehydratas	PF01575.22	MaoC like domain	HEP81_RS16800
NZ_CP051006.1.region001	LGT	PF01790.21	Prolipoprotein diacylglyceryl transferase	HEP81_RS16805
NZ_CP051006.1.region001	Acetyltransf_1	PF00583.28	Acetyltransferase (GNAT) family	HEP81_RS16825
NZ_CP051006.1.region001	UDG	PF03167.22	Uracil DNA glycosylase superfamily	HEP81_RS16830
NZ_CP051006.1.region001	Radical_SAM	PF04055.24	Radical SAM superfamily	HEP81_RS16840
NZ_CP051006.1.region001	AsnC_trans_reg	PF01037.24	Lrp/AsnC ligand binding domain	HEP81_RS16845
NZ_CP051006.1.region001	Flavoprotein	PF02441.22	Flavoprotein	HEP81_RS16850
NZ_CP051006.1.region001	UbiA	PF01040.21	UbiA prenyltransferase family	HEP81_RS16855
NZ_CP051006.1.region001	UbiD	PF01977.19	3-octaprenyl-4-hydroxybenzoate carboxy-lyase	HEP81_RS16860
NZ_CP051006.1.region001	Condensation	PF00668.23	Condensation domain	HEP81_RS16875
NZ_CP051006.1.region001	ANF_receptor	PF01094.31	Receptor family ligand binding region	HEP81_RS16885
NZ_CP051006.1.region001	Cytochrom_C_asm	PF01578.23	Cytochrome C assembly protein	HEP81_RS16905
NZ_CP051006.1.region001	ResB	PF05140.17	ResB-like family	HEP81_RS16910
NZ_CP051006.1.region001	DsbD	PF02683.18	Cytochrome C biogenesis protein transmembrane region	HEP81_RS16915
NZ_CP051006.1.region001	Redoxin	PF08534.13	Redoxin	HEP81_RS16920
NZ_CP051010.1.region001	CN_hydrolase	PF00795.25	Carbon-nitrogen hydrolase	HEP87_RS52770
NZ_CP051010.1.region001	Acetyltransf_1	PF00583.28	Acetyltransferase (GNAT) family	HEP87_RS52785
NZ_CP051010.1.region001	ATP-cone	PF03477.19	ATP cone domain	HEP87_RS52840
NZ_CP051010.1.region001	Polyketide_cyc	PF03364.23	Polyketide cyclase / dehydrase and lipid transport	HEP87_RS52875
NZ_CP051010.1.region001	Polyketide_cyc	PF03364.23	Polyketide cyclase / dehydrase and lipid transport	HEP87_RS52875
NZ_CP051010.1.region001	ACPS	PF01648.23	4'-phosphopantetheinyl transferase superfamily	HEP87_RS59235
NZ_CP051010.1.region001	Carboxyl_trans	PF01039.25	Carboxyl transferase domain	HEP87_RS52925
NZ_CP051010.1.region001	PP-binding	PF00550.28	Phosphopantetheine attachment site	HEP87_RS52945
NZ_CP051010.1.region001	PP-binding	PF00550.28	Phosphopantetheine attachment site	HEP87_RS52945
NZ_CP051010.1.region001	ketoacyl-synt	PF00109.29	Beta-ketoacyl synthase, N-terminal domain	HEP87_RS59240
NZ_CP051010.1.region001	ACPS	PF01648.23	4'-phosphopantetheinyl transferase superfamily	HEP87_RS59245
NZ_CP051010.1.region001	AMP-binding	PF00501.31	AMP-binding enzyme	HEP87_RS60390
NZ_CP051010.1.region001	AMP-binding	PF00501.31	AMP-binding enzyme	HEP87_RS60395
NZ_CP051010.1.region001	FAD_binding_3	PF01494.22	FAD binding domain	HEP87_RS53000
NZ_CP051010.1.region001	FAD_binding_3	PF01494.22	FAD binding domain	HEP87_RS53000
NZ_CP051010.1.region001	Acyl_transf_1	PF00698.24	Acyl transferase domain	HEP87_RS53010
NZ_CP051010.1.region001	PP-binding	PF00550.28	Phosphopantetheine attachment site	HEP87_RS53015
NZ_CP051010.1.region001	FabA	PF07977.16	FabA-like domain	HEP87_RS53025
NZ_CP051010.1.region001	ketoacyl-synt	PF00109.29	Beta-ketoacyl synthase, N-terminal domain	HEP87_RS59290
NZ_CP051010.1.region001	Ketoacyl-synt_C	PF02801.25	Beta-ketoacyl synthase, C-terminal domain	HEP87_RS59290
NZ_CP051010.1.region001	FabA	PF07977.16	FabA-like domain	HEP87_RS59290
NZ_CP051010.1.region001	ketoacyl-synt	PF00109.29	Beta-ketoacyl synthase, N-terminal domain	HEP87_RS59295
NZ_CP051010.1.region001	Ketoacyl-synt_C	PF02801.25	Beta-ketoacyl synthase, C-terminal domain	HEP87_RS59300
NZ_CP051010.1.region001	ketoacyl-synt	PF00109.29	Beta-ketoacyl synthase, N-terminal domain	HEP87_RS59310
NZ_CP051010.1.region001	ketoacyl-synt	PF00109.29	Beta-ketoacyl synthase, N-terminal domain	HEP87_RS60410
NZ_CP051010.1.region001	Ketoacyl-synt_C	PF02801.25	Beta-ketoacyl synthase, C-terminal domain	HEP87_RS59320
NZ_CP051010.1.region001	ketoacyl-synt	PF00109.29	Beta-ketoacyl synthase, N-terminal domain	HEP87_RS59325
NZ_CP051010.1.region001	ACP_syn_III	PF08545.13	3-Oxoacyl-[acyl-carrier-protein (ACP)] synthase III	HEP87_RS53050
NZ_CP051010.1.region001	ACP_syn_III_C	PF08541.13	3-Oxoacyl-[acyl-carrier-protein (ACP)] synthase III C terminal	HEP87_RS53050
NZ_CP051010.1.region001	SnoaL	PF07366.15	SnoaL-like polyketide cyclase	HEP87_RS53055
NZ_CP051010.1.region001	Aldo_ket_red	PF00248.24	Aldo/keto reductase family	HEP87_RS53060
NZ_CP051010.1.region001	T_hemolysin	PF12261.11	Thermostable hemolysin	HEP87_RS53075
NZ_CP051010.1.region001	AMP-binding	PF00501.31	AMP-binding enzyme	HEP87_RS60415
NZ_CP052032.1.region001	SPOR	PF05036.16	SPOR domain	HGI10_RS20985
NZ_CP052032.1.region001	NUDIX	PF00293.31	NUDIX domain	HGI10_RS20990
NZ_CP052032.1.region001	Succ_DH_flav_C	PF02910.23	Fumarate reductase flavoprotein C-term	HGI10_RS21025
NZ_CP052032.1.region001	FAD_binding_2	PF00890.27	FAD binding domain	HGI10_RS21025
NZ_CP052032.1.region001	GTP_EFTU	PF00009.30	Elongation factor Tu GTP binding domain	HGI10_RS21045
NZ_CP052032.1.region001	DPPIV_N	PF00930.24	Dipeptidyl peptidase IV (DPP IV) N-terminal region	HGI10_RS21155
NZ_CP052032.1.region001	PIG-L	PF02585.20	GlcNAc-PI de-N-acetylase	HGI10_RS21165
NZ_CP052032.1.region001	Acetyltransf_1	PF00583.28	Acetyltransferase (GNAT) family	HGI10_RS21205
NZ_CP052032.1.region001	Fer4	PF00037.30	4Fe-4S binding domain	HGI10_RS21210
NZ_CP052032.1.region001	Aminotran_1_2	PF00155.24	Aminotransferase class I and II	HGI10_RS21215
NZ_CP052033.1.region001	Aminotran_1_2	PF00155.24	Aminotransferase class I and II	HGI09_RS10815
NZ_CP052033.1.region001	Fer4	PF00037.30	4Fe-4S binding domain	HGI09_RS10820
NZ_CP052033.1.region001	Acetyltransf_1	PF00583.28	Acetyltransferase (GNAT) family	HGI09_RS10825
NZ_CP052033.1.region001	PIG-L	PF02585.20	GlcNAc-PI de-N-acetylase	HGI09_RS10865
NZ_CP052033.1.region001	DPPIV_N	PF00930.24	Dipeptidyl peptidase IV (DPP IV) N-terminal region	HGI09_RS10875
NZ_CP052033.1.region001	GTP_EFTU	PF00009.30	Elongation factor Tu GTP binding domain	HGI09_RS10985
NZ_CP052033.1.region001	FAD_binding_2	PF00890.27	FAD binding domain	HGI09_RS11005
NZ_CP052033.1.region001	Succ_DH_flav_C	PF02910.23	Fumarate reductase flavoprotein C-term	HGI09_RS11005
NZ_CP052033.1.region001	NUDIX	PF00293.31	NUDIX domain	HGI09_RS11040
NZ_CP052033.1.region001	SPOR	PF05036.16	SPOR domain	HGI09_RS11045
NZ_CP054918.1.region001	YceI	PF04264.16	YceI-like domain	HUT18_RS17605
NZ_CP054918.1.region001	PG_binding_1	PF01471.21	Putative peptidoglycan binding domain	HUT18_RS34190
NZ_CP054918.1.region001	PG_binding_1	PF01471.21	Putative peptidoglycan binding domain	HUT18_RS34190
NZ_CP054918.1.region001	Glyco_hydro_25	PF01183.23	Glycosyl hydrolases family 25	HUT18_RS34190
NZ_CP054918.1.region001	TOBE	PF03459.20	TOBE domain	HUT18_RS17720
NZ_CP054918.1.region001	SMI1_KNR4	PF09346.13	SMI1 / KNR4 family (SUKH-1)	HUT18_RS17740
NZ_CP054918.1.region001	SMI1_KNR4	PF09346.13	SMI1 / KNR4 family (SUKH-1)	HUT18_RS17745
NZ_CP054918.1.region001	Methyltransf_2	PF00891.21	O-methyltransferase domain	HUT18_RS17760
NZ_CP054918.1.region001	Methyltransf_11	PF08241.15	Methyltransferase domain	HUT18_RS17765
NZ_CP054918.1.region001	Acetyltransf_1	PF00583.28	Acetyltransferase (GNAT) family	HUT18_RS17785
NZ_CP054918.1.region001	Peptidase_M4_C	PF02868.18	Thermolysin metallopeptidase, alpha-helical domain	HUT18_RS17800
NZ_CP054918.1.region001	Peptidase_M4	PF01447.21	Thermolysin metallopeptidase, catalytic domain	HUT18_RS17800
NZ_CP054918.1.region001	FTP	PF07504.16	Fungalysin/Thermolysin Propeptide Motif	HUT18_RS17800
NZ_CP054918.1.region001	Pkinase	PF00069.28	Protein kinase domain	HUT18_RS17810
NZ_CP054918.1.region001	GMC_oxred_N	PF00732.22	GMC oxidoreductase	HUT18_RS17835
NZ_CP054918.1.region001	GMC_oxred_C	PF05199.16	GMC oxidoreductase	HUT18_RS17835
NZ_CP054938.1.region001	Pkinase	PF00069.28	Protein kinase domain	HUT13_RS10195
NZ_CP054938.1.region001	ILVD_EDD	PF00920.24	Dehydratase family	HUT13_RS10200
NZ_CP054938.1.region001	Ppx-GppA	PF02541.19	Ppx/GppA phosphatase family	HUT13_RS10210
NZ_CP054938.1.region001	AP_endonuc_2	PF01261.27	Xylose isomerase-like TIM barrel	HUT13_RS10225
NZ_CP054938.1.region001	Acetyltransf_1	PF00583.28	Acetyltransferase (GNAT) family	HUT13_RS10245
NZ_CP054938.1.region001	Radical_SAM	PF04055.24	Radical SAM superfamily	HUT13_RS10250
NZ_CP054938.1.region001	Transpeptidase	PF00905.25	Penicillin binding protein transpeptidase domain	HUT13_RS10260
NZ_CP054938.1.region001	PBP_dimer	PF03717.18	Penicillin-binding Protein dimerisation domain	HUT13_RS10260
NZ_CP054938.1.region001	MreC	PF04085.17	rod shape-determining protein MreC	HUT13_RS10270
NZ_CP054938.1.region001	MreB_Mbl	PF06723.16	MreB/Mbl protein	HUT13_RS10275
NZ_CP054938.1.region001	NDK	PF00334.22	Nucleoside diphosphate kinase	HUT13_RS10280
NZ_CP054938.1.region001	Mur_ligase_C	PF02875.24	Mur ligase family, glutamate ligase domain	HUT13_RS10290
NZ_CP054938.1.region001	Mur_ligase_M	PF08245.15	Mur ligase middle domain	HUT13_RS10290
NZ_CP054938.1.region001	Peptidase_S26	PF10502.12	Signal peptidase, peptidase S26	HUT13_RS10330
NZ_CP054938.1.region001	Peptidase_S26	PF10502.12	Signal peptidase, peptidase S26	HUT13_RS10330
NZ_CP054938.1.region001	ClpB_D2-small	PF10431.12	C-terminal, D2-small domain, of ClpB protein	HUT13_RS10350
NZ_CP054938.1.region001	AAA_2	PF07724.17	AAA domain (Cdc48 subfamily)	HUT13_RS10350
NZ_CP054938.1.region001	CLP_protease	PF00574.26	Clp protease	HUT13_RS10355
NZ_CP054938.1.region001	CLP_protease	PF00574.26	Clp protease	HUT13_RS10360
NZ_CP054938.1.region001	FKBP_C	PF00254.31	FKBP-type peptidyl-prolyl cis-trans isomerase	HUT13_RS10365
NZ_CP054938.1.region001	Acyl_transf_3	PF01757.25	Acyltransferase family	HUT13_RS10385
NZ_CP054938.1.region001	Peptidase_M23	PF01551.25	Peptidase family M23	HUT13_RS26480
NZ_CP054938.1.region001	Aminotran_5	PF00266.22	Aminotransferase class-V	HUT13_RS10425
NZ_CP054938.1.region001	zf-FPG_IleRS	PF06827.17	Zinc finger found in FPG and IleRS	HUT13_RS10430
NZ_CP054938.1.region001	H2TH	PF06831.17	Formamidopyrimidine-DNA glycosylase H2TH domain	HUT13_RS10430
NZ_CP054938.1.region001	LacAB_rpiB	PF02502.21	Ribose/Galactose Isomerase	HUT13_RS10435
NZ_CP054938.1.region001	BioY	PF02632.17	BioY family	HUT13_RS10440
NZ_CP058693.1.region001	PrpF	PF04303.16	PrpF protein	HYQ63_RS37055
NZ_CP058693.1.region001	ADH_N	PF08240.15	Alcohol dehydrogenase GroES-like domain	HYQ63_RS37070
NZ_CP058693.1.region001	ADH_zinc_N	PF00107.29	Zinc-binding dehydrogenase	HYQ63_RS37070
NZ_CP058693.1.region001	LysE	PF01810.21	LysE type translocator	HYQ63_RS37080
NZ_CP058693.1.region001	IU_nuc_hydro	PF01156.22	Inosine-uridine preferring nucleoside hydrolase	HYQ63_RS37125
NZ_CP058693.1.region001	Methyltransf_11	PF08241.15	Methyltransferase domain	HYQ63_RS37150
NZ_CP058693.1.region001	Methyltransf_11	PF08241.15	Methyltransferase domain	HYQ63_RS37155
NZ_CP058693.1.region001	AMP-binding	PF00501.31	AMP-binding enzyme	HYQ63_RS37195
NZ_CP058693.1.region001	DNA_binding_1	PF01035.23	6-O-methylguanine DNA methyltransferase, DNA binding domain	HYQ63_RS37200
NZ_CP058693.1.region001	Ada_Zn_binding	PF02805.19	Metal binding domain of Ada	HYQ63_RS37205
NZ_CP058693.1.region001	DNA_binding_1	PF01035.23	6-O-methylguanine DNA methyltransferase, DNA binding domain	HYQ63_RS37205
NZ_CP058693.1.region001	BBE	PF08031.15	Berberine and berberine like	HYQ63_RS37215
NZ_CP058693.1.region001	FAD_binding_4	PF01565.26	FAD binding domain	HYQ63_RS37215
NZ_CP058693.1.region001	HbpS-like	PF03928.17	Haem degrading protein HbpS-like	HYQ63_RS37225
NZ_CP058693.1.region001	Cupin_2	PF07883.14	Cupin domain	HYQ63_RS37230
NZ_CP058693.1.region001	Methyltransf_3	PF01596.20	O-methyltransferase	HYQ63_RS37235
NZ_CP058693.1.region001	DeoC	PF01791.12	DeoC/LacD family aldolase	HYQ63_RS37240
NZ_CP058693.1.region001	DHQS	PF01959.19	3-dehydroquinate synthase II	HYQ63_RS37245
NZ_CP058693.1.region001	Ada_Zn_binding	PF02805.19	Metal binding domain of Ada	HYQ63_RS37250
NZ_CP058693.1.region001	AMP-binding	PF00501.31	AMP-binding enzyme	HYQ63_RS37255
NZ_CP058693.1.region001	Methyltransf_2	PF00891.21	O-methyltransferase domain	HYQ63_RS37260
NZ_CP058693.1.region001	FAD_binding_3	PF01494.22	FAD binding domain	HYQ63_RS37265
NZ_CP058693.1.region001	FAD_binding_3	PF01494.22	FAD binding domain	HYQ63_RS37270
NZ_CP058693.1.region001	Lyase_1	PF00206.23	Lyase	HYQ63_RS37280
NZ_CP058693.1.region001	ADSL_C	PF10397.12	Adenylosuccinate lyase C-terminus	HYQ63_RS37280
NZ_CP058693.1.region001	S-AdoMet_synt_N	PF00438.23	S-adenosylmethionine synthetase, N-terminal domain	HYQ63_RS37285
NZ_CP058693.1.region001	S-AdoMet_synt_M	PF02772.19	S-adenosylmethionine synthetase, central domain	HYQ63_RS37285
NZ_CP058693.1.region001	S-AdoMet_synt_C	PF02773.19	S-adenosylmethionine synthetase, C-terminal domain	HYQ63_RS37285
NZ_CP058693.1.region001	PfkB	PF00294.27	pfkB family carbohydrate kinase	HYQ63_RS37290
NZ_CP058693.1.region001	MTHFR	PF02219.20	Methylenetetrahydrofolate reductase	HYQ63_RS37295
NZ_CP058693.1.region001	Oxygenase-NA	PF09859.12	Oxygenase, catalysing oxidative methylation of damaged DNA	HYQ63_RS37305
NZ_CP058693.1.region001	Ada_Zn_binding	PF02805.19	Metal binding domain of Ada	HYQ63_RS37320
NZ_CP058693.1.region001	Oxygenase-NA	PF09859.12	Oxygenase, catalysing oxidative methylation of damaged DNA	HYQ63_RS37325
NZ_CP058977.1.region001	Proton_antipo_M	PF00361.23	Proton-conducting membrane transporter	HZZ00_RS33865
NZ_CP058977.1.region001	Proton_antipo_N	PF00662.23	NADH-Ubiquinone oxidoreductase (complex I), chain 5 N-terminus	HZZ00_RS33865
NZ_CP058977.1.region001	Oxidored_q2	PF00420.27	NADH-ubiquinone/plastoquinone oxidoreductase chain 4L	HZZ00_RS33870
NZ_CP058977.1.region001	Fer4	PF00037.30	4Fe-4S binding domain	HZZ00_RS33880
NZ_CP058977.1.region001	Fer4	PF00037.30	4Fe-4S binding domain	HZZ00_RS33880
NZ_CP058977.1.region001	Molybdopterin	PF00384.25	Molybdopterin oxidoreductase	HZZ00_RS33890
NZ_CP058977.1.region001	Molybdopterin	PF00384.25	Molybdopterin oxidoreductase	HZZ00_RS33890
NZ_CP058977.1.region001	Molybdop_Fe4S4	PF04879.19	Molybdopterin oxidoreductase Fe4S4 domain	HZZ00_RS33890
NZ_CP058977.1.region001	NADH-G_4Fe-4S_3	PF10588.12	NADH-ubiquinone oxidoreductase-G iron-sulfur binding region	HZZ00_RS33890
NZ_CP058977.1.region001	NADH_4Fe-4S	PF10589.12	NADH-ubiquinone oxidoreductase-F iron-sulfur binding region	HZZ00_RS33895
NZ_CP058977.1.region001	2Fe-2S_thioredx	PF01257.22	Thioredoxin-like [2Fe-2S] ferredoxin	HZZ00_RS33900
NZ_CP058977.1.region001	Oxidored_q6	PF01058.25	NADH ubiquinone oxidoreductase, 20 Kd subunit	HZZ00_RS33915
NZ_CP058977.1.region001	NLPC_P60	PF00877.22	NlpC/P60 family	HZZ00_RS33925
NZ_CP058977.1.region001	Pep_deformylase	PF01327.24	Polypeptide deformylase	HZZ00_RS33930
NZ_CP058977.1.region001	FAD_binding_3	PF01494.22	FAD binding domain	HZZ00_RS33935
NZ_CP058977.1.region001	Ubie_methyltran	PF01209.21	ubiE/COQ5 methyltransferase family	HZZ00_RS33950
NZ_CP058977.1.region001	Radical_SAM	PF04055.24	Radical SAM superfamily	HZZ00_RS33960
NZ_CP058977.1.region001	Pkinase	PF00069.28	Protein kinase domain	HZZ00_RS33970
NZ_CP058977.1.region001	Methyltransf_11	PF08241.15	Methyltransferase domain	HZZ00_RS33985
NZ_CP058977.1.region001	DUF397	PF04149.15	Domain of unknown function (DUF397)	HZZ00_RS34010
NZ_CP058977.1.region001	DUF397	PF04149.15	Domain of unknown function (DUF397)	HZZ00_RS34010
NZ_CP058977.1.region001	Peptidase_A4	PF01828.20	Peptidase A4 family	HZZ00_RS34025
NZ_CP058977.1.region001	AMP-binding	PF00501.31	AMP-binding enzyme	HZZ00_RS34030
NZ_CP058977.1.region001	MaoC_dehydratas	PF01575.22	MaoC like domain	HZZ00_RS34035
NZ_CP058977.1.region001	Acetyltransf_1	PF00583.28	Acetyltransferase (GNAT) family	HZZ00_RS34050
NZ_CP058977.1.region001	UDG	PF03167.22	Uracil DNA glycosylase superfamily	HZZ00_RS34055
NZ_CP058977.1.region001	Radical_SAM	PF04055.24	Radical SAM superfamily	HZZ00_RS34060
NZ_CP058977.1.region001	AsnC_trans_reg	PF01037.24	Lrp/AsnC ligand binding domain	HZZ00_RS34065
NZ_CP058977.1.region001	Flavoprotein	PF02441.22	Flavoprotein	HZZ00_RS34070
NZ_CP058977.1.region001	UbiA	PF01040.21	UbiA prenyltransferase family	HZZ00_RS34075
NZ_CP058977.1.region001	UbiD	PF01977.19	3-octaprenyl-4-hydroxybenzoate carboxy-lyase	HZZ00_RS34080
NZ_CP058977.1.region001	Ricin_B_lectin	PF00652.25	Ricin-type beta-trefoil lectin domain	HZZ00_RS34085
NZ_CP058977.1.region001	Pkinase	PF00069.28	Protein kinase domain	HZZ00_RS34085
NZ_CP058977.1.region001	Condensation	PF00668.23	Condensation domain	HZZ00_RS34095
NZ_CP058977.1.region001	Polyketide_cyc2	PF10604.12	Polyketide cyclase / dehydrase and lipid transport	HZZ00_RS34120
NZ_CP058977.1.region001	Cytochrom_C_asm	PF01578.23	Cytochrome C assembly protein	HZZ00_RS34125
NZ_CP058977.1.region001	ResB	PF05140.17	ResB-like family	HZZ00_RS34130
NZ_CP058977.1.region001	DsbD	PF02683.18	Cytochrome C biogenesis protein transmembrane region	HZZ00_RS34135
NZ_CP058977.1.region001	AhpC-TSA	PF00578.24	AhpC/TSA family	HZZ00_RS34140
NZ_CP059991.1.region001	HbpS-like	PF03928.17	Haem degrading protein HbpS-like	H4W23_RS38600
NZ_CP059991.1.region001	Trypsin	PF00089.29	Trypsin	H4W23_RS38610
NZ_CP059991.1.region001	DAO	PF01266.27	FAD dependent oxidoreductase	H4W23_RS38620
NZ_CP059991.1.region001	Rieske	PF00355.29	Rieske [2Fe-2S] domain	H4W23_RS38620
NZ_CP059991.1.region001	His_Phos_1	PF00300.25	Histidine phosphatase superfamily (branch 1)	H4W23_RS38665
NZ_CP059991.1.region001	HemolysinCabind	PF00353.22	RTX calcium-binding nonapeptide repeat (4 copies)	H4W23_RS38680
NZ_CP059991.1.region001	HemolysinCabind	PF00353.22	RTX calcium-binding nonapeptide repeat (4 copies)	H4W23_RS38680
NZ_CP059991.1.region001	CMD	PF02627.23	Carboxymuconolactone decarboxylase family	H4W23_RS38690
NZ_CP059991.1.region001	DUF2975	PF11188.11	Protein of unknown function (DUF2975)	H4W23_RS38695
NZ_CP059991.1.region001	Peptidase_S26	PF10502.12	Signal peptidase, peptidase S26	H4W23_RS38705
NZ_CP059991.1.region001	dCMP_cyt_deam_1	PF00383.26	Cytidine and deoxycytidylate deaminase zinc-binding region	H4W23_RS38715
NZ_CP059991.1.region001	YCII	PF03795.17	YCII-related domain	H4W23_RS38735
NZ_CP059991.1.region001	Methyltransf_11	PF08241.15	Methyltransferase domain	H4W23_RS38775
NZ_CP059991.1.region001	DLH	PF01738.21	Dienelactone hydrolase family	H4W23_RS38785
NZ_CP059991.1.region001	CoA_trans	PF01144.26	Coenzyme A transferase	H4W23_RS38810
NZ_CP059991.1.region001	CoA_trans	PF01144.26	Coenzyme A transferase	H4W23_RS38815
NZ_CP059991.1.region001	3HBOH	PF10605.12	3HB-oligomer hydrolase (3HBOH)	H4W23_RS38820
NZ_CP059991.1.region001	GAF	PF01590.29	GAF domain	H4W23_RS38835
NZ_CP059991.1.region001	Esterase_PHB	PF10503.12	Esterase PHB depolymerase	H4W23_RS38845
NZ_CP059991.1.region001	Esterase_PHB	PF10503.12	Esterase PHB depolymerase	H4W23_RS38845
NZ_CP059991.1.region001	VanZ	PF04892.15	VanZ like family	H4W23_RS38865
NZ_CP059991.1.region001	Glyoxalase	PF00903.28	Glyoxalase/Bleomycin resistance protein/Dioxygenase superfamily	H4W23_RS38885
NZ_CP061281.1.region001	Peptidase_M4_C	PF02868.18	Thermolysin metallopeptidase, alpha-helical domain	IAG42_RS34770
NZ_CP061281.1.region001	Peptidase_M4	PF01447.21	Thermolysin metallopeptidase, catalytic domain	IAG42_RS34770
NZ_CP061281.1.region001	FTP	PF07504.16	Fungalysin/Thermolysin Propeptide Motif	IAG42_RS34770
NZ_CP061281.1.region001	Glyoxalase	PF00903.28	Glyoxalase/Bleomycin resistance protein/Dioxygenase superfamily	IAG42_RS34790
NZ_CP061281.1.region001	GFO_IDH_MocA	PF01408.25	Oxidoreductase family, NAD-binding Rossmann fold	IAG42_RS34805
NZ_CP061281.1.region001	GFO_IDH_MocA_C	PF02894.20	Oxidoreductase family, C-terminal alpha/beta domain	IAG42_RS34805
NZ_CP061281.1.region001	F5_F8_type_C	PF00754.28	F5/8 type C domain	IAG42_RS34830
NZ_CP061281.1.region001	Abhydrolase_4	PF08386.13	TAP-like protein	IAG42_RS34840
NZ_CP061281.1.region001	DUF664	PF04978.15	Protein of unknown function (DUF664)	IAG42_RS38195
NZ_CP061281.1.region001	Aldo_ket_red	PF00248.24	Aldo/keto reductase family	IAG42_RS34855
NZ_CP061281.1.region001	Abhydrolase_1	PF00561.23	alpha/beta hydrolase fold	IAG42_RS34860
NZ_CP061281.1.region001	FMN_red	PF03358.18	NADPH-dependent FMN reductase	IAG42_RS34885
NZ_CP061281.1.region001	Beta-lactamase	PF00144.27	Beta-lactamase	IAG42_RS34900
NZ_CP061281.1.region001	2OG-FeII_Oxy	PF03171.23	2OG-Fe(II) oxygenase superfamily	IAG42_RS34980
NZ_CP061281.1.region001	ADH_zinc_N	PF00107.29	Zinc-binding dehydrogenase	IAG42_RS35000
NZ_CP061281.1.region001	Aldo_ket_red	PF00248.24	Aldo/keto reductase family	IAG42_RS38410
NZ_CP061281.1.region001	Pro_CA	PF00484.22	Carbonic anhydrase	IAG42_RS35010
NZ_CP061281.1.region001	Sua5_yciO_yrdC	PF01300.21	Telomere recombination	IAG42_RS35015
NZ_CP061281.1.region001	Glyoxalase	PF00903.28	Glyoxalase/Bleomycin resistance protein/Dioxygenase superfamily	IAG42_RS35025
NZ_CP061281.1.region001	AP_endonuc_2	PF01261.27	Xylose isomerase-like TIM barrel	IAG42_RS35025
NZ_CP061281.1.region001	Shikimate_dh_N	PF08501.14	Shikimate dehydrogenase substrate binding domain	IAG42_RS35030
NZ_CP061281.1.region001	Oxidored_molyb	PF00174.22	Oxidoreductase molybdopterin binding domain	IAG42_RS35040
NZ_CP061281.1.region001	Fasciclin	PF02469.25	Fasciclin domain	IAG42_RS35045
NZ_CP061281.1.region001	DUF1295	PF06966.15	Protein of unknown function (DUF1295)	IAG42_RS35050
NZ_CP061281.1.region001	CMAS	PF02353.23	Mycolic acid cyclopropane synthetase	IAG42_RS35055
NZ_CP061281.1.region001	CMAS	PF02353.23	Mycolic acid cyclopropane synthetase	IAG42_RS35060
NZ_CP061281.1.region001	DUF1365	PF07103.14	Protein of unknown function (DUF1365)	IAG42_RS35065
NZ_CP061281.1.region001	Amino_oxidase	PF01593.27	Flavin containing amine oxidoreductase	IAG42_RS35070
NZ_CP064057.1.region001	Peptidase_M23	PF01551.25	Peptidase family M23	IPZ77_RS19740
NZ_CP064057.1.region001	Acyl_transf_3	PF01757.25	Acyltransferase family	IPZ77_RS19790
NZ_CP064057.1.region001	FKBP_C	PF00254.31	FKBP-type peptidyl-prolyl cis-trans isomerase	IPZ77_RS19810
NZ_CP064057.1.region001	CLP_protease	PF00574.26	Clp protease	IPZ77_RS19815
NZ_CP064057.1.region001	CLP_protease	PF00574.26	Clp protease	IPZ77_RS19820
NZ_CP064057.1.region001	AAA_2	PF07724.17	AAA domain (Cdc48 subfamily)	IPZ77_RS19825
NZ_CP064057.1.region001	ClpB_D2-small	PF10431.12	C-terminal, D2-small domain, of ClpB protein	IPZ77_RS19825
NZ_CP064057.1.region001	Peptidase_S26	PF10502.12	Signal peptidase, peptidase S26	IPZ77_RS19845
NZ_CP064057.1.region001	Peptidase_S26	PF10502.12	Signal peptidase, peptidase S26	IPZ77_RS19845
NZ_CP064057.1.region001	Mur_ligase_M	PF08245.15	Mur ligase middle domain	IPZ77_RS19885
NZ_CP064057.1.region001	Mur_ligase_C	PF02875.24	Mur ligase family, glutamate ligase domain	IPZ77_RS19885
NZ_CP064057.1.region001	NDK	PF00334.22	Nucleoside diphosphate kinase	IPZ77_RS19895
NZ_CP064057.1.region001	MreB_Mbl	PF06723.16	MreB/Mbl protein	IPZ77_RS19900
NZ_CP064057.1.region001	MreC	PF04085.17	rod shape-determining protein MreC	IPZ77_RS19905
NZ_CP064057.1.region001	PBP_dimer	PF03717.18	Penicillin-binding Protein dimerisation domain	IPZ77_RS19915
NZ_CP064057.1.region001	Transpeptidase	PF00905.25	Penicillin binding protein transpeptidase domain	IPZ77_RS19915
NZ_CP064057.1.region001	CYTH	PF01928.24	CYTH domain	IPZ77_RS19925
NZ_CP064057.1.region001	Radical_SAM	PF04055.24	Radical SAM superfamily	IPZ77_RS19930
NZ_CP064057.1.region001	Acetyltransf_1	PF00583.28	Acetyltransferase (GNAT) family	IPZ77_RS19935
NZ_CP064057.1.region001	GTP1_OBG	PF01018.25	GTP1/OBG	IPZ77_RS19960
NZ_CP064057.1.region001	DUF1967	PF09269.14	Domain of unknown function (DUF1967)	IPZ77_RS19960
NZ_CP064057.1.region001	IspD	PF01128.22	2-C-methyl-D-erythritol 4-phosphate cytidylyltransferase	IPZ77_RS19965
NZ_CP064057.1.region001	adh_short	PF00106.28	short chain dehydrogenase	IPZ77_RS19965
NZ_CP066774.1.region001	LGT	PF01790.21	Prolipoprotein diacylglyceryl transferase	JGK51_RS03485
NZ_CP066774.1.region001	MaoC_dehydratas	PF01575.22	MaoC like domain	JGK51_RS03490
NZ_CP066774.1.region001	AMP-binding	PF00501.31	AMP-binding enzyme	JGK51_RS03495
NZ_CP066774.1.region001	Peptidase_A4	PF01828.20	Peptidase A4 family	JGK51_RS03500
NZ_CP066774.1.region001	Glycos_transf_2	PF00535.29	Glycosyl transferase family 2	JGK51_RS03505
NZ_CP066774.1.region001	PT-HINT	PF07591.14	Pretoxin HINT domain	JGK51_RS03530
NZ_CP066774.1.region001	DUF397	PF04149.15	Domain of unknown function (DUF397)	JGK51_RS03550
NZ_CP066774.1.region001	DUF397	PF04149.15	Domain of unknown function (DUF397)	JGK51_RS03550
NZ_CP066774.1.region001	DUF397	PF04149.15	Domain of unknown function (DUF397)	JGK51_RS03555
NZ_CP066774.1.region001	Methyltransf_11	PF08241.15	Methyltransferase domain	JGK51_RS03580
NZ_CP066774.1.region001	Pkinase	PF00069.28	Protein kinase domain	JGK51_RS03595
NZ_CP066774.1.region001	Radical_SAM	PF04055.24	Radical SAM superfamily	JGK51_RS03610
NZ_CP066774.1.region001	Ubie_methyltran	PF01209.21	ubiE/COQ5 methyltransferase family	JGK51_RS03620
NZ_CP066774.1.region001	FAD_binding_3	PF01494.22	FAD binding domain	JGK51_RS03635
NZ_CP066774.1.region001	Pep_deformylase	PF01327.24	Polypeptide deformylase	JGK51_RS03640
NZ_CP066774.1.region001	NLPC_P60	PF00877.22	NlpC/P60 family	JGK51_RS03645
NZ_CP066774.1.region001	Oxidored_q6	PF01058.25	NADH ubiquinone oxidoreductase, 20 Kd subunit	JGK51_RS03655
NZ_CP066774.1.region001	2Fe-2S_thioredx	PF01257.22	Thioredoxin-like [2Fe-2S] ferredoxin	JGK51_RS03670
NZ_CP066774.1.region001	NADH_4Fe-4S	PF10589.12	NADH-ubiquinone oxidoreductase-F iron-sulfur binding region	JGK51_RS03675
NZ_CP066774.1.region001	NADH-G_4Fe-4S_3	PF10588.12	NADH-ubiquinone oxidoreductase-G iron-sulfur binding region	JGK51_RS03680
NZ_CP066774.1.region001	Molybdopterin	PF00384.25	Molybdopterin oxidoreductase	JGK51_RS03680
NZ_CP066774.1.region001	Molybdopterin	PF00384.25	Molybdopterin oxidoreductase	JGK51_RS03680
NZ_CP066774.1.region001	Fer4	PF00037.30	4Fe-4S binding domain	JGK51_RS03690
NZ_CP066774.1.region001	Fer4	PF00037.30	4Fe-4S binding domain	JGK51_RS03690
NZ_CP066774.1.region001	Oxidored_q2	PF00420.27	NADH-ubiquinone/plastoquinone oxidoreductase chain 4L	JGK51_RS03700
NZ_CP066774.1.region001	Proton_antipo_N	PF00662.23	NADH-Ubiquinone oxidoreductase (complex I), chain 5 N-terminus	JGK51_RS03705
NZ_CP066774.1.region001	Proton_antipo_M	PF00361.23	Proton-conducting membrane transporter	JGK51_RS03705
NZ_CP066831.1.region001	Glyoxalase	PF00903.28	Glyoxalase/Bleomycin resistance protein/Dioxygenase superfamily	JEQ17_RS42115
NZ_CP066831.1.region001	Acetyltransf_1	PF00583.28	Acetyltransferase (GNAT) family	JEQ17_RS42120
NZ_CP066831.1.region001	GDPD	PF03009.20	Glycerophosphoryl diester phosphodiesterase family	JEQ17_RS42125
NZ_CP066831.1.region001	adh_short	PF00106.28	short chain dehydrogenase	JEQ17_RS42135
NZ_CP066831.1.region001	Beta_elim_lyase	PF01212.24	Beta-eliminating lyase	JEQ17_RS42140
NZ_CP066831.1.region001	Transglut_core	PF01841.22	Transglutaminase-like superfamily	JEQ17_RS42145
NZ_CP066831.1.region001	B3_4	PF03483.20	B3/4 domain	JEQ17_RS42150
NZ_CP066831.1.region001	Acyltransferase	PF01553.24	Acyltransferase	JEQ17_RS42155
NZ_CP066831.1.region001	Thioredoxin	PF00085.23	Thioredoxin	JEQ17_RS42165
NZ_CP066831.1.region001	Flavin_Reduct	PF01613.21	Flavin reductase like domain	JEQ17_RS42170
NZ_CP066831.1.region001	ETF	PF01012.24	Electron transfer flavoprotein domain	JEQ17_RS42175
NZ_CP066831.1.region001	ETF	PF01012.24	Electron transfer flavoprotein domain	JEQ17_RS42180
NZ_CP066831.1.region001	ETF_alpha	PF00766.22	Electron transfer flavoprotein FAD-binding domain	JEQ17_RS42180
NZ_CP066831.1.region001	HpcH_HpaI	PF03328.17	HpcH/HpaI aldolase/citrate lyase family	JEQ17_RS42190
NZ_CP066831.1.region001	Pkinase	PF00069.28	Protein kinase domain	JEQ17_RS42195
NZ_CP066831.1.region001	NPCBM	PF08305.14	NPCBM/NEW2 domain	JEQ17_RS42215
NZ_CP066831.1.region001	NPCBM_assoc	PF10633.12	NPCBM-associated, NEW3 domain of alpha-galactosidase	JEQ17_RS42215
NZ_CP066831.1.region001	NUDIX	PF00293.31	NUDIX domain	JEQ17_RS42225
NZ_CP066831.1.region001	FAD_binding_2	PF00890.27	FAD binding domain	JEQ17_RS42235
NZ_CP066831.1.region001	FAD_binding_3	PF01494.22	FAD binding domain	JEQ17_RS42235
NZ_CP066831.1.region001	F420H2_quin_red	PF04075.17	F420H(2)-dependent quinone reductase	JEQ17_RS42240
NZ_CP066831.1.region001	MDMPI_C	PF07398.14	MDMPI C-terminal domain	JEQ17_RS42285
NZ_CP066831.1.region001	MDMPI_N	PF11716.11	Mycothiol maleylpyruvate isomerase N-terminal domain	JEQ17_RS42285
NZ_CP066831.1.region001	NAD_binding_2	PF03446.18	NAD binding domain of 6-phosphogluconate dehydrogenase	JEQ17_RS42290
NZ_CP066831.1.region001	Pkinase	PF00069.28	Protein kinase domain	JEQ17_RS42300
NZ_CP066831.1.region001	Acetyltransf_1	PF00583.28	Acetyltransferase (GNAT) family	JEQ17_RS42305
NZ_CP066831.1.region001	Inositol_P	PF00459.28	Inositol monophosphatase family	JEQ17_RS42320
NZ_CP066831.1.region001	Pkinase	PF00069.28	Protein kinase domain	JEQ17_RS42335
NZ_CP066831.1.region001	KdpD	PF02702.20	Osmosensitive K+ channel His kinase sensor domain	JEQ17_RS42365
NZ_CP070379.1.region001	Metallophos	PF00149.31	Calcineurin-like phosphoesterase	JVE63_RS06400
NZ_CP070379.1.region001	Thiolase_N	PF00108.26	Thiolase, N-terminal domain	JVE63_RS06430
NZ_CP070379.1.region001	Thiolase_C	PF02803.21	Thiolase, C-terminal domain	JVE63_RS06430
NZ_CP070379.1.region001	Thiolase_N	PF00108.26	Thiolase, N-terminal domain	JVE63_RS06440
NZ_CP070379.1.region001	Thiolase_C	PF02803.21	Thiolase, C-terminal domain	JVE63_RS06440
NZ_CP070379.1.region001	CoA_transf_3	PF02515.20	CoA-transferase family III	JVE63_RS06450
NZ_CP070379.1.region001	Acyl-CoA_dh_1	PF00441.27	Acyl-CoA dehydrogenase, C-terminal domain	JVE63_RS06455
NZ_CP070379.1.region001	Acyl-CoA_dh_M	PF02770.22	Acyl-CoA dehydrogenase, middle domain	JVE63_RS06455
NZ_CP070379.1.region001	Acyl-CoA_dh_N	PF02771.19	Acyl-CoA dehydrogenase, N-terminal domain	JVE63_RS06455
NZ_CP070379.1.region001	MaoC_dehydratas	PF01575.22	MaoC like domain	JVE63_RS06465
NZ_CP070379.1.region001	Thiolase_C	PF02803.21	Thiolase, C-terminal domain	JVE63_RS06475
NZ_CP070379.1.region001	Thiolase_N	PF00108.26	Thiolase, N-terminal domain	JVE63_RS06475
NZ_CP070379.1.region001	DUF397	PF04149.15	Domain of unknown function (DUF397)	JVE63_RS06515
NZ_CP070379.1.region001	DUF397	PF04149.15	Domain of unknown function (DUF397)	JVE63_RS06520
NZ_CP070379.1.region001	Methyltransf_11	PF08241.15	Methyltransferase domain	JVE63_RS06535
NZ_CP070379.1.region001	FAD_binding_3	PF01494.22	FAD binding domain	JVE63_RS06540
NZ_CP070379.1.region001	Methyltransf_2	PF00891.21	O-methyltransferase domain	JVE63_RS06545
NZ_CP070379.1.region001	Peptidase_S26	PF10502.12	Signal peptidase, peptidase S26	JVE63_RS06560
NZ_CP070379.1.region001	Peptidase_S24	PF00717.26	Peptidase S24-like	JVE63_RS06560
NZ_CP070379.1.region001	MauE	PF07291.14	Methylamine utilisation protein MauE	JVE63_RS06575
NZ_CP070379.1.region001	Glycos_transf_2	PF00535.29	Glycosyl transferase family 2	JVE63_RS06590
NZ_CP070379.1.region001	Methyltransf_11	PF08241.15	Methyltransferase domain	JVE63_RS06590
NZ_CP070379.1.region001	Epimerase	PF01370.24	NAD dependent epimerase/dehydratase family	JVE63_RS06600
NZ_CP070379.1.region001	dTDP_sugar_isom	PF00908.20	dTDP-4-dehydrorhamnose 3,5-epimerase	JVE63_RS06605
NZ_CP070379.1.region001	NTP_transferase	PF00483.26	Nucleotidyl transferase	JVE63_RS06610
NZ_CP070379.1.region001	FAD_binding_3	PF01494.22	FAD binding domain	JVE63_RS06620
NZ_CP070379.1.region001	AhpC-TSA	PF00578.24	AhpC/TSA family	JVE63_RS06625
NZ_CP070379.1.region001	DsbD	PF02683.18	Cytochrome C biogenesis protein transmembrane region	JVE63_RS06625
NZ_CP070379.1.region001	Fasciclin	PF02469.25	Fasciclin domain	JVE63_RS06630
NZ_CP070379.1.region001	Abhydrolase_1	PF00561.23	alpha/beta hydrolase fold	JVE63_RS06645
NZ_CP070379.1.region001	Abhydrolase_4	PF08386.13	TAP-like protein	JVE63_RS06645
NZ_CP070379.1.region001	p450	PF00067.25	Cytochrome P450	JVE63_RS06650
NZ_CP070379.1.region001	Amidohydro_3	PF07969.14	Amidohydrolase family	JVE63_RS06655
NZ_CP070379.1.region001	Lactamase_B	PF00753.30	Metallo-beta-lactamase superfamily	JVE63_RS32925
NZ_CP073778.1.region001	GAF	PF01590.29	GAF domain	SLLC_RS02840
NZ_CP073778.1.region001	DoxX	PF07681.15	DoxX	SLLC_RS02870
NZ_CP073778.1.region001	PALP	PF00291.28	Pyridoxal-phosphate dependent enzyme	SLLC_RS02880
NZ_CP073778.1.region001	Esterase	PF00756.23	Putative esterase	SLLC_RS02890
NZ_CP073778.1.region001	LGFP	PF08310.14	LGFP repeat	SLLC_RS02895
NZ_CP073778.1.region001	LGFP	PF08310.14	LGFP repeat	SLLC_RS02895
NZ_CP073778.1.region001	LGFP	PF08310.14	LGFP repeat	SLLC_RS02895
NZ_CP073778.1.region001	LGFP	PF08310.14	LGFP repeat	SLLC_RS02900
NZ_CP073778.1.region001	LGFP	PF08310.14	LGFP repeat	SLLC_RS02900
NZ_CP073778.1.region001	LGFP	PF08310.14	LGFP repeat	SLLC_RS02900
NZ_CP073778.1.region001	Pkinase	PF00069.28	Protein kinase domain	SLLC_RS02910
NZ_CP073778.1.region001	DUF2201	PF09967.12	VWA-like domain (DUF2201)	SLLC_RS02930
NZ_CP073778.1.region001	peroxidase	PF00141.26	Peroxidase	SLLC_RS02940
NZ_CP073778.1.region001	peroxidase	PF00141.26	Peroxidase	SLLC_RS02940
NZ_CP073778.1.region001	GGACT	PF06094.15	Gamma-glutamyl cyclotransferase, AIG2-like	SLLC_RS02950
NZ_CP073778.1.region001	Metallophos	PF00149.31	Calcineurin-like phosphoesterase	SLLC_RS02960
NZ_CP073778.1.region001	5_nucleotid_C	PF02872.21	5'-nucleotidase, C-terminal domain	SLLC_RS02960
NZ_CP073778.1.region001	Glyco_hydro_35	PF01301.22	Glycosyl hydrolases family 35	SLLC_RS35915
NZ_CP073778.1.region001	GCS2	PF04107.16	Glutamate-cysteine ligase family 2(GCS2)	SLLC_RS03010
NZ_CP073778.1.region001	SHOCT	PF09851.12	Short C-terminal domain	SLLC_RS03020
NZ_CP073778.1.region001	SfLAP	PF11139.11	Sap, sulfolipid-1-addressing protein	SLLC_RS03030
NZ_CP073778.1.region001	SHOCT	PF09851.12	Short C-terminal domain	SLLC_RS03035
NZ_CP073778.1.region001	DUF2252	PF10009.12	Uncharacterized protein conserved in bacteria (DUF2252)	SLLC_RS03050
NZ_CP073778.1.region001	Fer2	PF00111.30	2Fe-2S iron-sulfur cluster binding domain	SLLC_RS03055
NZ_CP073778.1.region001	Fer2_2	PF01799.23	[2Fe-2S] binding domain	SLLC_RS03055
NZ_CP073778.1.region001	FAD_binding_5	PF00941.24	FAD binding domain in molybdopterin dehydrogenase	SLLC_RS03055
NZ_CP073778.1.region001	CO_deh_flav_C	PF03450.20	CO dehydrogenase flavoprotein C-terminal domain	SLLC_RS03055
NZ_CP073778.1.region001	Ald_Xan_dh_C	PF01315.25	Aldehyde oxidase and xanthine dehydrogenase, a/b hammerhead domain	SLLC_RS03060
NZ_CP073778.1.region001	MoCoBD_1	PF02738.21	Molybdopterin cofactor-binding domain	SLLC_RS03060
NZ_CP073778.1.region001	XdhC_CoxI	PF02625.19	XdhC and CoxI family	SLLC_RS03065
NZ_CP082362.1.region001	ADH_zinc_N	PF00107.29	Zinc-binding dehydrogenase	K4G22_RS00080
NZ_CP082362.1.region001	ADH_N	PF08240.15	Alcohol dehydrogenase GroES-like domain	K4G22_RS00080
NZ_CP082362.1.region001	Methyltransf_11	PF08241.15	Methyltransferase domain	K4G22_RS00090
NZ_CP082362.1.region001	Thioesterase	PF00975.23	Thioesterase domain	K4G22_RS00095
NZ_CP082362.1.region001	Caa3_CtaG	PF09678.13	Cytochrome c oxidase caa3 assembly factor (Caa3_CtaG)	K4G22_RS00110
NZ_CP082362.1.region001	GATase_3	PF07685.17	CobB/CobQ-like glutamine amidotransferase domain	K4G22_RS00115
NZ_CP082362.1.region001	Mur_ligase_M	PF08245.15	Mur ligase middle domain	K4G22_RS00120
NZ_CP082362.1.region001	FAD_binding_3	PF01494.22	FAD binding domain	K4G22_RS00160
NZ_CP082362.1.region001	NUDIX	PF00293.31	NUDIX domain	K4G22_RS00180
NZ_CP082362.1.region001	HpcH_HpaI	PF03328.17	HpcH/HpaI aldolase/citrate lyase family	K4G22_RS00190
NZ_CP082362.1.region001	ETF_alpha	PF00766.22	Electron transfer flavoprotein FAD-binding domain	K4G22_RS00200
NZ_CP082362.1.region001	ETF	PF01012.24	Electron transfer flavoprotein domain	K4G22_RS00200
NZ_CP082362.1.region001	ETF	PF01012.24	Electron transfer flavoprotein domain	K4G22_RS00205
NZ_CP082362.1.region001	Thioredoxin	PF00085.23	Thioredoxin	K4G22_RS00210
NZ_CP082362.1.region001	Acyltransferase	PF01553.24	Acyltransferase	K4G22_RS00215
NZ_CP082362.1.region001	Beta_elim_lyase	PF01212.24	Beta-eliminating lyase	K4G22_RS00220
NZ_CP082362.1.region001	adh_short	PF00106.28	short chain dehydrogenase	K4G22_RS00225
NZ_CP082362.1.region001	GDPD	PF03009.20	Glycerophosphoryl diester phosphodiesterase family	K4G22_RS00235
NZ_CP082362.1.region001	Acetyltransf_1	PF00583.28	Acetyltransferase (GNAT) family	K4G22_RS00240
NZ_CP082362.1.region001	Peptidase_M48	PF01435.21	Peptidase family M48	K4G22_RS00250
NZ_CP082362.1.region001	DUF305	PF03713.16	Domain of unknown function (DUF305)	K4G22_RS00270
NZ_CP082362.1.region001	Pyr_redox_2	PF07992.17	Pyridine nucleotide-disulphide oxidoreductase	K4G22_RS00275
NZ_CP082362.1.region001	Oxidored_FMN	PF00724.23	NADH:flavin oxidoreductase / NADH oxidase family	K4G22_RS00285
NZ_CP082362.1.region001	UDG	PF03167.22	Uracil DNA glycosylase superfamily	K4G22_RS00290
NZ_CP082362.1.region001	DPRP	PF04244.16	Deoxyribodipyrimidine photo-lyase-related protein	K4G22_RS00305
NZ_CP083590.1.region001	Glycos_trans_3N	PF02885.20	Glycosyl transferase family, helical bundle domain	K7I03_RS24205
NZ_CP083590.1.region001	Glycos_transf_3	PF00591.24	Glycosyl transferase family, a/b domain	K7I03_RS24205
NZ_CP083590.1.region001	Aminotran_5	PF00266.22	Aminotransferase class-V	K7I03_RS24210
NZ_CP083590.1.region001	LYTB	PF02401.21	LytB protein	K7I03_RS24225
NZ_CP083590.1.region001	AMP-binding	PF00501.31	AMP-binding enzyme	K7I03_RS24230
NZ_CP083590.1.region001	Amino_oxidase	PF01593.27	Flavin containing amine oxidoreductase	K7I03_RS24235
NZ_CP083590.1.region001	UbiA	PF01040.21	UbiA prenyltransferase family	K7I03_RS24245
NZ_CP083590.1.region001	Methyltransf_11	PF08241.15	Methyltransferase domain	K7I03_RS24250
NZ_CP083590.1.region001	AP_endonuc_2	PF01261.27	Xylose isomerase-like TIM barrel	K7I03_RS24260
NZ_CP083590.1.region001	Ldh_2	PF02615.17	Malate/L-lactate dehydrogenase	K7I03_RS24270
NZ_CP083590.1.region001	GFO_IDH_MocA	PF01408.25	Oxidoreductase family, NAD-binding Rossmann fold	K7I03_RS24275
NZ_CP083590.1.region001	Transket_pyr	PF02779.27	Transketolase, pyrimidine binding domain	K7I03_RS24285
NZ_CP083590.1.region001	Transketolase_C	PF02780.23	Transketolase, C-terminal domain	K7I03_RS24285
NZ_CP083590.1.region001	GcpE	PF04551.17	GcpE protein	K7I03_RS24290
NZ_CP083590.1.region001	DegT_DnrJ_EryC1	PF01041.20	DegT/DnrJ/EryC1/StrS aminotransferase family	K7I03_RS24295
NZ_CP083590.1.region001	DegT_DnrJ_EryC1	PF01041.20	DegT/DnrJ/EryC1/StrS aminotransferase family	K7I03_RS24300
NZ_CP083590.1.region001	UDPG_MGDP_dh_N	PF03721.17	UDP-glucose/GDP-mannose dehydrogenase family, NAD binding domain	K7I03_RS24305
NZ_CP083590.1.region001	UDPG_MGDP_dh	PF00984.22	UDP-glucose/GDP-mannose dehydrogenase family, central domain	K7I03_RS24305
NZ_CP083590.1.region001	UDPG_MGDP_dh_C	PF03720.18	UDP-glucose/GDP-mannose dehydrogenase family, UDP binding domain	K7I03_RS24305
NZ_CP083590.1.region001	Hemerythrin	PF01814.26	Hemerythrin HHE cation binding domain	K7I03_RS24315
NZ_CP083590.1.region001	AsnC_trans_reg	PF01037.24	Lrp/AsnC ligand binding domain	K7I03_RS24325
NZ_CP083590.1.region001	Rhomboid	PF01694.25	Rhomboid family	K7I03_RS24330
NZ_CP083590.1.region001	NYN_YacP	PF05991.14	YacP-like NYN domain	K7I03_RS24335
NZ_CP083590.1.region001	NLPC_P60	PF00877.22	NlpC/P60 family	K7I03_RS24340
NZ_CP083590.1.region001	NLPC_P60	PF00877.22	NlpC/P60 family	K7I03_RS24345
NZ_CP083590.1.region001	Methyltransf_11	PF08241.15	Methyltransferase domain	K7I03_RS24355
NZ_CP083590.1.region001	PG_binding_1	PF01471.21	Putative peptidoglycan binding domain	K7I03_RS24360
NZ_CP083590.1.region001	DUF397	PF04149.15	Domain of unknown function (DUF397)	K7I03_RS24380
NZ_CP083590.1.region001	DUF397	PF04149.15	Domain of unknown function (DUF397)	K7I03_RS24385
NZ_CP083590.1.region001	Glycos_transf_1	PF00534.23	Glycosyl transferases group 1	K7I03_RS24405
NZ_CP083590.1.region001	AMP-binding	PF00501.31	AMP-binding enzyme	K7I03_RS24415
NZ_CP083590.1.region001	Metallophos	PF00149.31	Calcineurin-like phosphoesterase	K7I03_RS24420
NZ_CP083590.1.region001	Polyketide_cyc	PF03364.23	Polyketide cyclase / dehydrase and lipid transport	K7I03_RS24425
NZ_CP083590.1.region001	Hydrolase_4	PF12146.11	Serine aminopeptidase, S33	K7I03_RS24460
NZ_CP083590.1.region001	Acyltransferase	PF01553.24	Acyltransferase	K7I03_RS24465
NZ_CP084541.1.region001	adh_short	PF00106.28	short chain dehydrogenase	LC193_RS00005
NZ_CP084541.1.region001	Glyco_hydro_16	PF00722.24	Glycosyl hydrolases family 16	LC193_RS00015
NZ_CP084541.1.region001	Catalase	PF00199.22	Catalase	LC193_RS00025
NZ_CP084541.1.region001	Catalase-rel	PF06628.15	Catalase-related immune-responsive	LC193_RS00025
NZ_CP084541.1.region001	p450	PF00067.25	Cytochrome P450	LC193_RS00035
NZ_CP084541.1.region001	NAD_binding_2	PF03446.18	NAD binding domain of 6-phosphogluconate dehydrogenase	LC193_RS00040
NZ_CP084541.1.region001	Abhydrolase_1	PF00561.23	alpha/beta hydrolase fold	LC193_RS00045
NZ_CP084541.1.region001	Amidohydro_1	PF01979.23	Amidohydrolase family	LC193_RS00050
NZ_CP084541.1.region001	SET	PF00856.31	SET domain	LC193_RS00055
NZ_CP084541.1.region001	Caa3_CtaG	PF09678.13	Cytochrome c oxidase caa3 assembly factor (Caa3_CtaG)	LC193_RS00075
NZ_CP084541.1.region001	GATase_3	PF07685.17	CobB/CobQ-like glutamine amidotransferase domain	LC193_RS00080
NZ_CP084541.1.region001	Mur_ligase_M	PF08245.15	Mur ligase middle domain	LC193_RS00085
NZ_CP084541.1.region001	MDMPI_N	PF11716.11	Mycothiol maleylpyruvate isomerase N-terminal domain	LC193_RS00110
NZ_CP084541.1.region001	MDMPI_C	PF07398.14	MDMPI C-terminal domain	LC193_RS00110
NZ_CP084541.1.region001	FAD_binding_3	PF01494.22	FAD binding domain	LC193_RS00130
NZ_CP084541.1.region001	FAD_binding_2	PF00890.27	FAD binding domain	LC193_RS00130
NZ_CP084541.1.region001	NUDIX	PF00293.31	NUDIX domain	LC193_RS00150
NZ_CP084541.1.region001	HpcH_HpaI	PF03328.17	HpcH/HpaI aldolase/citrate lyase family	LC193_RS00160
NZ_CP084541.1.region001	ETF_alpha	PF00766.22	Electron transfer flavoprotein FAD-binding domain	LC193_RS00170
NZ_CP084541.1.region001	ETF	PF01012.24	Electron transfer flavoprotein domain	LC193_RS00170
NZ_CP084541.1.region001	ETF	PF01012.24	Electron transfer flavoprotein domain	LC193_RS00175
NZ_CP084541.1.region001	Thioredoxin	PF00085.23	Thioredoxin	LC193_RS00180
NZ_CP084541.1.region001	Acyltransferase	PF01553.24	Acyltransferase	LC193_RS00185
NZ_CP084541.1.region001	Beta_elim_lyase	PF01212.24	Beta-eliminating lyase	LC193_RS00190
NZ_CP084541.1.region001	adh_short	PF00106.28	short chain dehydrogenase	LC193_RS00195
NZ_CP084541.1.region001	Acetyltransf_1	PF00583.28	Acetyltransferase (GNAT) family	LC193_RS00205
NZ_CP084541.1.region001	Peptidase_M48	PF01435.21	Peptidase family M48	LC193_RS00210
NZ_CP084541.1.region001	DUF305	PF03713.16	Domain of unknown function (DUF305)	LC193_RS00255
NZ_CP084541.1.region001	Pyr_redox_2	PF07992.17	Pyridine nucleotide-disulphide oxidoreductase	LC193_RS00265
NZ_CP084541.1.region001	UDG	PF03167.22	Uracil DNA glycosylase superfamily	LC193_RS00270
NZ_CP086233.1.region001	PLAT	PF01477.26	PLAT/LH2 domain	LL058_RS31330
NZ_CP086233.1.region001	Methyltransf_11	PF08241.15	Methyltransferase domain	LL058_RS31365
NZ_CP086233.1.region001	Beta-lactamase	PF00144.27	Beta-lactamase	LL058_RS31420
NZ_CP086233.1.region001	PhdYeFM_antitox	PF02604.22	Antitoxin Phd_YefM, type II toxin-antitoxin system	LL058_RS31430
NZ_CP086233.1.region001	RelA_SpoT	PF04607.20	Region found in RelA / SpoT proteins	LL058_RS31450
NZ_CP086233.1.region001	NUDIX	PF00293.31	NUDIX domain	LL058_RS31520
NZ_CP089312.1.region001	Radical_SAM	PF04055.24	Radical SAM superfamily	LUX31_RS34195
NZ_CP089312.1.region001	DUF3097	PF11296.11	Protein of unknown function (DUF3097)	LUX31_RS34200
NZ_CP089312.1.region001	Lactamase_B	PF00753.30	Metallo-beta-lactamase superfamily	LUX31_RS34205
NZ_CP089312.1.region001	NMO	PF03060.18	Nitronate monooxygenase	LUX31_RS34220
NZ_CP089312.1.region001	Peptidase_S41	PF03572.21	Peptidase family S41	LUX31_RS34235
NZ_CP089312.1.region001	HIT	PF01230.26	HIT domain	LUX31_RS34240
NZ_CP089312.1.region001	Lactamase_B	PF00753.30	Metallo-beta-lactamase superfamily	LUX31_RS34245
NZ_CP089312.1.region001	A_deaminase	PF00962.25	Adenosine deaminase	LUX31_RS34250
NZ_CP089312.1.region001	PfkB	PF00294.27	pfkB family carbohydrate kinase	LUX31_RS34260
NZ_CP089312.1.region001	PhoH	PF02562.19	PhoH-like protein	LUX31_RS34265
NZ_CP089312.1.region001	YbeY	PF02130.20	Endoribonuclease YbeY	LUX31_RS34270
NZ_CP089312.1.region001	CNNM	PF01595.23	Cyclin M transmembrane N-terminal domain	LUX31_RS34275
NZ_CP089312.1.region001	YjbR	PF04237.16	YjbR	LUX31_RS34280
NZ_CP089312.1.region001	DUF916	PF06030.15	Bacterial protein of unknown function (DUF916)	LUX31_RS34300
NZ_CP089312.1.region001	KH_2	PF07650.20	KH domain	LUX31_RS34310
NZ_CP089312.1.region001	Epimerase	PF01370.24	NAD dependent epimerase/dehydratase family	LUX31_RS34320
NZ_CP089312.1.region001	Glyco_hydro_1	PF00232.21	Glycosyl hydrolase family 1	LUX31_RS34340
NZ_CP089312.1.region001	Peptidase_M4_C	PF02868.18	Thermolysin metallopeptidase, alpha-helical domain	LUX31_RS34350
NZ_CP089312.1.region001	Peptidase_M4	PF01447.21	Thermolysin metallopeptidase, catalytic domain	LUX31_RS34350
NZ_CP089312.1.region001	HMGL-like	PF00682.22	HMGL-like	LUX31_RS34355
NZ_CP089312.1.region001	Ricin_B_lectin	PF00652.25	Ricin-type beta-trefoil lectin domain	LUX31_RS37595
NZ_CP089312.1.region001	PT-HINT	PF07591.14	Pretoxin HINT domain	LUX31_RS37595
NZ_CP092051.1.region001	Glycos_trans_3N	PF02885.20	Glycosyl transferase family, helical bundle domain	MCU78_RS24145
NZ_CP092051.1.region001	Glycos_transf_3	PF00591.24	Glycosyl transferase family, a/b domain	MCU78_RS24145
NZ_CP092051.1.region001	Aminotran_5	PF00266.22	Aminotransferase class-V	MCU78_RS24150
NZ_CP092051.1.region001	LYTB	PF02401.21	LytB protein	MCU78_RS24165
NZ_CP092051.1.region001	AMP-binding	PF00501.31	AMP-binding enzyme	MCU78_RS24170
NZ_CP092051.1.region001	Amino_oxidase	PF01593.27	Flavin containing amine oxidoreductase	MCU78_RS24175
NZ_CP092051.1.region001	UbiA	PF01040.21	UbiA prenyltransferase family	MCU78_RS24185
NZ_CP092051.1.region001	Methyltransf_11	PF08241.15	Methyltransferase domain	MCU78_RS24190
NZ_CP092051.1.region001	AP_endonuc_2	PF01261.27	Xylose isomerase-like TIM barrel	MCU78_RS24200
NZ_CP092051.1.region001	Ldh_2	PF02615.17	Malate/L-lactate dehydrogenase	MCU78_RS24210
NZ_CP092051.1.region001	GFO_IDH_MocA	PF01408.25	Oxidoreductase family, NAD-binding Rossmann fold	MCU78_RS24215
NZ_CP092051.1.region001	Transket_pyr	PF02779.27	Transketolase, pyrimidine binding domain	MCU78_RS24225
NZ_CP092051.1.region001	Transketolase_C	PF02780.23	Transketolase, C-terminal domain	MCU78_RS24225
NZ_CP092051.1.region001	GcpE	PF04551.17	GcpE protein	MCU78_RS24230
NZ_CP092051.1.region001	DegT_DnrJ_EryC1	PF01041.20	DegT/DnrJ/EryC1/StrS aminotransferase family	MCU78_RS24235
NZ_CP092051.1.region001	DegT_DnrJ_EryC1	PF01041.20	DegT/DnrJ/EryC1/StrS aminotransferase family	MCU78_RS24240
NZ_CP092051.1.region001	UDPG_MGDP_dh_N	PF03721.17	UDP-glucose/GDP-mannose dehydrogenase family, NAD binding domain	MCU78_RS24245
NZ_CP092051.1.region001	UDPG_MGDP_dh	PF00984.22	UDP-glucose/GDP-mannose dehydrogenase family, central domain	MCU78_RS24245
NZ_CP092051.1.region001	UDPG_MGDP_dh_C	PF03720.18	UDP-glucose/GDP-mannose dehydrogenase family, UDP binding domain	MCU78_RS24245
NZ_CP092051.1.region001	Hemerythrin	PF01814.26	Hemerythrin HHE cation binding domain	MCU78_RS24255
NZ_CP092051.1.region001	AsnC_trans_reg	PF01037.24	Lrp/AsnC ligand binding domain	MCU78_RS24265
NZ_CP092051.1.region001	Rhomboid	PF01694.25	Rhomboid family	MCU78_RS24270
NZ_CP092051.1.region001	NYN_YacP	PF05991.14	YacP-like NYN domain	MCU78_RS24275
NZ_CP092051.1.region001	NLPC_P60	PF00877.22	NlpC/P60 family	MCU78_RS24280
NZ_CP092051.1.region001	NLPC_P60	PF00877.22	NlpC/P60 family	MCU78_RS24285
NZ_CP092051.1.region001	Methyltransf_11	PF08241.15	Methyltransferase domain	MCU78_RS24295
NZ_CP092051.1.region001	PG_binding_1	PF01471.21	Putative peptidoglycan binding domain	MCU78_RS24300
NZ_CP092051.1.region001	DUF397	PF04149.15	Domain of unknown function (DUF397)	MCU78_RS24320
NZ_CP092051.1.region001	DUF397	PF04149.15	Domain of unknown function (DUF397)	MCU78_RS24325
NZ_CP092051.1.region001	Glycos_transf_1	PF00534.23	Glycosyl transferases group 1	MCU78_RS24345
NZ_CP092051.1.region001	AMP-binding	PF00501.31	AMP-binding enzyme	MCU78_RS24355
NZ_CP092051.1.region001	Metallophos	PF00149.31	Calcineurin-like phosphoesterase	MCU78_RS24360
NZ_CP092051.1.region001	Polyketide_cyc	PF03364.23	Polyketide cyclase / dehydrase and lipid transport	MCU78_RS24365
NZ_CP092051.1.region001	Hydrolase_4	PF12146.11	Serine aminopeptidase, S33	MCU78_RS24400
NZ_CP092051.1.region001	Acyltransferase	PF01553.24	Acyltransferase	MCU78_RS24405
NZ_CP092431.1.region001	Abhydrolase_3	PF07859.16	alpha/beta hydrolase fold	L3078_RS01890
NZ_CP092431.1.region001	Glyco_hydro_43	PF04616.17	Glycosyl hydrolases family 43	L3078_RS01920
NZ_CP092431.1.region001	Cellulase	PF00150.21	Cellulase (glycosyl hydrolase family 5)	L3078_RS01930
NZ_CP092431.1.region001	CBM_X2	PF03442.17	Carbohydrate binding domain X2	L3078_RS01930
NZ_CP092431.1.region001	Glyoxalase	PF00903.28	Glyoxalase/Bleomycin resistance protein/Dioxygenase superfamily	L3078_RS01935
NZ_CP092431.1.region001	Amidohydro_2	PF04909.17	Amidohydrolase	L3078_RS01945
NZ_CP092431.1.region001	Polyketide_cyc2	PF10604.12	Polyketide cyclase / dehydrase and lipid transport	L3078_RS01955
NZ_CP092431.1.region001	adh_short	PF00106.28	short chain dehydrogenase	L3078_RS01965
NZ_CP092431.1.region001	dCMP_cyt_deam_1	PF00383.26	Cytidine and deoxycytidylate deaminase zinc-binding region	L3078_RS01970
NZ_CP092431.1.region001	Globin	PF00042.25	Globin	L3078_RS01990
NZ_CP092431.1.region001	FAD_binding_6	PF00970.27	Oxidoreductase FAD-binding domain	L3078_RS01990
NZ_CP092431.1.region001	NAD_binding_1	PF00175.24	Oxidoreductase NAD-binding domain	L3078_RS01990
NZ_CP092431.1.region001	NTP_transferase	PF00483.26	Nucleotidyl transferase	L3078_RS02010
NZ_CP092431.1.region001	Cellulase	PF00150.21	Cellulase (glycosyl hydrolase family 5)	L3078_RS02020
NZ_CP092431.1.region001	AMP-binding	PF00501.31	AMP-binding enzyme	L3078_RS02025
NZ_CP092431.1.region001	p450	PF00067.25	Cytochrome P450	L3078_RS02040
NZ_CP092431.1.region001	LmeA	PF11209.11	LmeA-like phospholipid-binding	L3078_RS02045
NZ_CP092431.1.region001	Cellulase	PF00150.21	Cellulase (glycosyl hydrolase family 5)	L3078_RS02050
NZ_CP092431.1.region001	Acetyltransf_1	PF00583.28	Acetyltransferase (GNAT) family	L3078_RS02055
NZ_CP092431.1.region001	FAD_binding_3	PF01494.22	FAD binding domain	L3078_RS02060
NZ_CP092431.1.region001	GCS2	PF04107.16	Glutamate-cysteine ligase family 2(GCS2)	L3078_RS02070
NZ_CP092431.1.region001	GAF	PF01590.29	GAF domain	L3078_RS02075
NZ_CP092431.1.region001	Methyltransf_19	PF04672.15	S-adenosyl methyltransferase	L3078_RS02150
NZ_CP092431.1.region001	DUF397	PF04149.15	Domain of unknown function (DUF397)	L3078_RS02160
NZ_CP092431.1.region001	Glycos_transf_4	PF00953.24	Glycosyl transferase family 4	L3078_RS02195
NZ_CP092431.1.region001	MraY_sig1	PF10555.12	Phospho-N-acetylmuramoyl-pentapeptide-transfe rase signature 1	L3078_RS02195
NZ_CP094262.1.region001	Glycos_trans_3N	PF02885.20	Glycosyl transferase family, helical bundle domain	MPN28_RS24205
NZ_CP094262.1.region001	Glycos_transf_3	PF00591.24	Glycosyl transferase family, a/b domain	MPN28_RS24205
NZ_CP094262.1.region001	Aminotran_5	PF00266.22	Aminotransferase class-V	MPN28_RS24210
NZ_CP094262.1.region001	LYTB	PF02401.21	LytB protein	MPN28_RS24225
NZ_CP094262.1.region001	AMP-binding	PF00501.31	AMP-binding enzyme	MPN28_RS24230
NZ_CP094262.1.region001	Amino_oxidase	PF01593.27	Flavin containing amine oxidoreductase	MPN28_RS24235
NZ_CP094262.1.region001	UbiA	PF01040.21	UbiA prenyltransferase family	MPN28_RS24245
NZ_CP094262.1.region001	Methyltransf_11	PF08241.15	Methyltransferase domain	MPN28_RS24250
NZ_CP094262.1.region001	AP_endonuc_2	PF01261.27	Xylose isomerase-like TIM barrel	MPN28_RS24260
NZ_CP094262.1.region001	Ldh_2	PF02615.17	Malate/L-lactate dehydrogenase	MPN28_RS24270
NZ_CP094262.1.region001	GFO_IDH_MocA	PF01408.25	Oxidoreductase family, NAD-binding Rossmann fold	MPN28_RS24275
NZ_CP094262.1.region001	Transket_pyr	PF02779.27	Transketolase, pyrimidine binding domain	MPN28_RS24285
NZ_CP094262.1.region001	Transketolase_C	PF02780.23	Transketolase, C-terminal domain	MPN28_RS24285
NZ_CP094262.1.region001	GcpE	PF04551.17	GcpE protein	MPN28_RS24290
NZ_CP094262.1.region001	DegT_DnrJ_EryC1	PF01041.20	DegT/DnrJ/EryC1/StrS aminotransferase family	MPN28_RS24295
NZ_CP094262.1.region001	DegT_DnrJ_EryC1	PF01041.20	DegT/DnrJ/EryC1/StrS aminotransferase family	MPN28_RS24300
NZ_CP094262.1.region001	UDPG_MGDP_dh_N	PF03721.17	UDP-glucose/GDP-mannose dehydrogenase family, NAD binding domain	MPN28_RS24305
NZ_CP094262.1.region001	UDPG_MGDP_dh	PF00984.22	UDP-glucose/GDP-mannose dehydrogenase family, central domain	MPN28_RS24305
NZ_CP094262.1.region001	UDPG_MGDP_dh_C	PF03720.18	UDP-glucose/GDP-mannose dehydrogenase family, UDP binding domain	MPN28_RS24305
NZ_CP094262.1.region001	Hemerythrin	PF01814.26	Hemerythrin HHE cation binding domain	MPN28_RS24315
NZ_CP094262.1.region001	AsnC_trans_reg	PF01037.24	Lrp/AsnC ligand binding domain	MPN28_RS24325
NZ_CP094262.1.region001	Rhomboid	PF01694.25	Rhomboid family	MPN28_RS24330
NZ_CP094262.1.region001	NYN_YacP	PF05991.14	YacP-like NYN domain	MPN28_RS24335
NZ_CP094262.1.region001	NLPC_P60	PF00877.22	NlpC/P60 family	MPN28_RS24340
NZ_CP094262.1.region001	NLPC_P60	PF00877.22	NlpC/P60 family	MPN28_RS24345
NZ_CP094262.1.region001	Methyltransf_11	PF08241.15	Methyltransferase domain	MPN28_RS24355
NZ_CP094262.1.region001	PG_binding_1	PF01471.21	Putative peptidoglycan binding domain	MPN28_RS24360
NZ_CP094262.1.region001	DUF397	PF04149.15	Domain of unknown function (DUF397)	MPN28_RS24380
NZ_CP094262.1.region001	DUF397	PF04149.15	Domain of unknown function (DUF397)	MPN28_RS24385
NZ_CP094262.1.region001	Glycos_transf_1	PF00534.23	Glycosyl transferases group 1	MPN28_RS24405
NZ_CP094262.1.region001	AMP-binding	PF00501.31	AMP-binding enzyme	MPN28_RS24415
NZ_CP094262.1.region001	Metallophos	PF00149.31	Calcineurin-like phosphoesterase	MPN28_RS24420
NZ_CP094262.1.region001	Polyketide_cyc	PF03364.23	Polyketide cyclase / dehydrase and lipid transport	MPN28_RS24425
NZ_CP094262.1.region001	Hydrolase_4	PF12146.11	Serine aminopeptidase, S33	MPN28_RS24460
NZ_CP094262.1.region001	Acyltransferase	PF01553.24	Acyltransferase	MPN28_RS24465
NZ_CP094264.1.region001	GTP_EFTU	PF00009.30	Elongation factor Tu GTP binding domain	LUW75_RS06970
NZ_CP094264.1.region001	GAF	PF01590.29	GAF domain	LUW75_RS06980
NZ_CP094264.1.region001	NUDIX	PF00293.31	NUDIX domain	LUW75_RS06985
NZ_CP094264.1.region001	UTRA	PF07702.16	UTRA domain	LUW75_RS06995
NZ_CP094264.1.region001	P_proprotein	PF01483.23	Proprotein convertase P-domain	LUW75_RS07000
NZ_CP094264.1.region001	PALP	PF00291.28	Pyridoxal-phosphate dependent enzyme	LUW75_RS07005
NZ_CP094264.1.region001	DAO	PF01266.27	FAD dependent oxidoreductase	LUW75_RS07050
NZ_CP094264.1.region001	Flavin_Reduct	PF01613.21	Flavin reductase like domain	LUW75_RS07055
NZ_CP094264.1.region001	Polyketide_cyc2	PF10604.12	Polyketide cyclase / dehydrase and lipid transport	LUW75_RS07060
NZ_CP094264.1.region001	p450	PF00067.25	Cytochrome P450	LUW75_RS24285
NZ_CP094264.1.region001	p450	PF00067.25	Cytochrome P450	LUW75_RS24290
NZ_CP094264.1.region001	Methyltransf_11	PF08241.15	Methyltransferase domain	LUW75_RS07080
NZ_CP094264.1.region001	Polyketide_cyc2	PF10604.12	Polyketide cyclase / dehydrase and lipid transport	LUW75_RS07095
NZ_CP094264.1.region001	ketoacyl-synt	PF00109.29	Beta-ketoacyl synthase, N-terminal domain	LUW75_RS07100
NZ_CP094264.1.region001	PP-binding	PF00550.28	Phosphopantetheine attachment site	LUW75_RS07105
NZ_CP094264.1.region001	Polyketide_cyc	PF03364.23	Polyketide cyclase / dehydrase and lipid transport	LUW75_RS07115
NZ_CP094264.1.region001	Aminotran_3	PF00202.24	Aminotransferase class-III	LUW75_RS07120
NZ_CP094264.1.region001	Aldedh	PF00171.25	Aldehyde dehydrogenase family	LUW75_RS07130
NZ_CP094264.1.region001	LPG_synthase_C	PF09924.12	Phosphatidylglycerol lysyltransferase, C-terminal	LUW75_RS07135
NZ_CP094264.1.region001	PIN	PF01850.24	PIN domain	LUW75_RS07145
NZ_CP094264.1.region001	YchF-GTPase_C	PF06071.16	Protein of unknown function (DUF933)	LUW75_RS07155
NZ_CP094264.1.region001	Nitroreductase	PF00881.27	Nitroreductase family	LUW75_RS07165
NZ_CP094264.1.region001	LYTB	PF02401.21	LytB protein	LUW75_RS07180
NZ_CP097289.1.region001	Acyltransferase	PF01553.24	Acyltransferase	M4V62_RS36735
NZ_CP097289.1.region001	Thioredoxin	PF00085.23	Thioredoxin	M4V62_RS36740
NZ_CP097289.1.region001	Flavin_Reduct	PF01613.21	Flavin reductase like domain	M4V62_RS36745
NZ_CP097289.1.region001	ETF	PF01012.24	Electron transfer flavoprotein domain	M4V62_RS36750
NZ_CP097289.1.region001	ETF	PF01012.24	Electron transfer flavoprotein domain	M4V62_RS36755
NZ_CP097289.1.region001	ETF_alpha	PF00766.22	Electron transfer flavoprotein FAD-binding domain	M4V62_RS36755
NZ_CP097289.1.region001	HpcH_HpaI	PF03328.17	HpcH/HpaI aldolase/citrate lyase family	M4V62_RS36765
NZ_CP097289.1.region001	Pkinase	PF00069.28	Protein kinase domain	M4V62_RS36770
NZ_CP097289.1.region001	NPCBM	PF08305.14	NPCBM/NEW2 domain	M4V62_RS36785
NZ_CP097289.1.region001	NPCBM_assoc	PF10633.12	NPCBM-associated, NEW3 domain of alpha-galactosidase	M4V62_RS36785
NZ_CP097289.1.region001	NUDIX	PF00293.31	NUDIX domain	M4V62_RS36855
NZ_CP097289.1.region001	FAD_binding_2	PF00890.27	FAD binding domain	M4V62_RS36865
NZ_CP097289.1.region001	FAD_binding_3	PF01494.22	FAD binding domain	M4V62_RS36865
NZ_CP097289.1.region001	F420H2_quin_red	PF04075.17	F420H(2)-dependent quinone reductase	M4V62_RS36870
NZ_CP097289.1.region001	MDMPI_C	PF07398.14	MDMPI C-terminal domain	M4V62_RS36915
NZ_CP097289.1.region001	MDMPI_N	PF11716.11	Mycothiol maleylpyruvate isomerase N-terminal domain	M4V62_RS36915
NZ_CP097289.1.region001	PTE	PF02126.21	Phosphotriesterase family	M4V62_RS36970
NZ_CP097289.1.region001	Cupin_2	PF07883.14	Cupin domain	M4V62_RS36980
NZ_CP097289.1.region001	SHOCT	PF09851.12	Short C-terminal domain	M4V62_RS36990
NZ_CP097289.1.region001	PALP	PF00291.28	Pyridoxal-phosphate dependent enzyme	M4V62_RS37015
NZ_CP097289.1.region001	Polyketide_cyc2	PF10604.12	Polyketide cyclase / dehydrase and lipid transport	M4V62_RS37020
NZ_CP097322.1.region001	ADH_N	PF08240.15	Alcohol dehydrogenase GroES-like domain	M4D82_RS04935
NZ_CP097322.1.region001	Polyketide_cyc2	PF10604.12	Polyketide cyclase / dehydrase and lipid transport	M4D82_RS04940
NZ_CP097322.1.region001	AMP-binding	PF00501.31	AMP-binding enzyme	M4D82_RS04945
NZ_CP097322.1.region001	Lyase_1	PF00206.23	Lyase	M4D82_RS04955
NZ_CP097322.1.region001	ADSL_C	PF10397.12	Adenylosuccinate lyase C-terminus	M4D82_RS04955
NZ_CP097322.1.region001	Molybdopterin	PF00384.25	Molybdopterin oxidoreductase	M4D82_RS04965
NZ_CP097322.1.region001	Molydop_binding	PF01568.24	Molydopterin dinucleotide binding domain	M4D82_RS04965
NZ_CP097322.1.region001	Pyr_redox_2	PF07992.17	Pyridine nucleotide-disulphide oxidoreductase	M4D82_RS04970
NZ_CP097322.1.region001	Fer2_BFD	PF04324.18	BFD-like [2Fe-2S] binding domain	M4D82_RS04970
NZ_CP097322.1.region001	Pyr_redox_2	PF07992.17	Pyridine nucleotide-disulphide oxidoreductase	M4D82_RS04975
NZ_CP097322.1.region001	CMD	PF02627.23	Carboxymuconolactone decarboxylase family	M4D82_RS04995
NZ_CP097322.1.region001	Aminotran_1_2	PF00155.24	Aminotransferase class I and II	M4D82_RS05000
NZ_CP097322.1.region001	FAD_binding_3	PF01494.22	FAD binding domain	M4D82_RS05005
NZ_CP097322.1.region001	AMP-binding	PF00501.31	AMP-binding enzyme	M4D82_RS05010
NZ_CP097322.1.region001	GATase	PF00117.31	Glutamine amidotransferase class-I	M4D82_RS05015
NZ_CP097322.1.region001	Chorismate_bind	PF00425.21	chorismate binding enzyme	M4D82_RS05015
NZ_CP097322.1.region001	Isochorismatase	PF00857.23	Isochorismatase family	M4D82_RS05020
NZ_CP097322.1.region001	adh_short	PF00106.28	short chain dehydrogenase	M4D82_RS05025
NZ_CP097322.1.region001	DAHP_synth_2	PF01474.19	Class-II DAHP synthetase family	M4D82_RS05030
NZ_CP097322.1.region001	DAHP_synth_2	PF01474.19	Class-II DAHP synthetase family	M4D82_RS05030
NZ_CP097322.1.region001	FMN_red	PF03358.18	NADPH-dependent FMN reductase	M4D82_RS05035
NZ_CP097322.1.region001	His_Phos_1	PF00300.25	Histidine phosphatase superfamily (branch 1)	M4D82_RS05050
NZ_CP097322.1.region001	FAD_binding_7	PF03441.17	FAD binding domain of DNA photolyase	M4D82_RS05055
NZ_CP097322.1.region001	DUF2867	PF11066.11	Protein of unknown function (DUF2867)	M4D82_RS05060
NZ_CP097322.1.region001	AsnC_trans_reg	PF01037.24	Lrp/AsnC ligand binding domain	M4D82_RS05065
NZ_CP097322.1.region001	FAD_binding_4	PF01565.26	FAD binding domain	M4D82_RS05100
NZ_CP097322.1.region001	FAD-oxidase_C	PF02913.22	FAD linked oxidases, C-terminal domain	M4D82_RS05100
NZ_CP097322.1.region001	YdjM	PF04307.17	LexA-binding, inner membrane-associated putative hydrolase	M4D82_RS05115
NZ_CP097322.1.region001	DUF3516	PF12029.11	Domain of unknown function (DUF3516)	M4D82_RS05120
NZ_CP097322.1.region001	Putative_PNPOx	PF01243.23	Pyridoxamine 5'-phosphate oxidase	M4D82_RS05145
NZ_CP097322.1.region001	ATP_bind_1	PF03029.20	Conserved hypothetical ATP binding protein	M4D82_RS05150
NZ_CP097322.1.region001	DUF742	PF05331.14	Protein of unknown function (DUF742)	M4D82_RS05155
NZ_CP097322.1.region001	Methyltransf_11	PF08241.15	Methyltransferase domain	M4D82_RS05170
NZ_CP097800.1.region001	SsgA	PF04686.15	Streptomyces sporulation and cell division protein, SsgA	AW27_RS30020
NZ_CP097800.1.region001	TerD	PF02342.21	TerD domain	AW27_RS30035
NZ_CP097800.1.region001	Peptidase_C14	PF00656.25	Caspase domain	AW27_RS30050
NZ_CP097800.1.region001	RES	PF08808.14	RES domain	AW27_RS30055
NZ_CP097800.1.region001	Cutinase	PF01083.25	Cutinase	AW27_RS30120
NZ_CP097800.1.region001	Esterase	PF00756.23	Putative esterase	AW27_RS30130
NZ_CP097800.1.region001	Penicil_amidase	PF01804.21	Penicillin amidase	AW27_RS30135
NZ_CP097800.1.region001	Peptidase_M23	PF01551.25	Peptidase family M23	AW27_RS30140
NZ_CP097800.1.region001	Glyco_hydro_43	PF04616.17	Glycosyl hydrolases family 43	AW27_RS30145
NZ_CP097800.1.region001	PK_Tyr_Ser-Thr	PF07714.20	Protein tyrosine and serine/threonine kinase	AW27_RS30155
NZ_CP097800.1.region001	FA_desaturase	PF00487.27	Fatty acid desaturase	AW27_RS30160
NZ_CP097800.1.region001	Fer2	PF00111.30	2Fe-2S iron-sulfur cluster binding domain	AW27_RS30165
NZ_CP097800.1.region001	NAD_binding_1	PF00175.24	Oxidoreductase NAD-binding domain	AW27_RS30165
NZ_CP097800.1.region001	FAD_binding_6	PF00970.27	Oxidoreductase FAD-binding domain	AW27_RS30165
NZ_CP097800.1.region001	Aldedh	PF00171.25	Aldehyde dehydrogenase family	AW27_RS30175
NZ_CP097800.1.region001	Abhydrolase_3	PF07859.16	alpha/beta hydrolase fold	AW27_RS30205
NZ_CP097800.1.region001	Gpr1_Fun34_YaaH	PF01184.22	GPR1/FUN34/yaaH family	AW27_RS30210
NZ_CP097800.1.region001	Amidohydro_3	PF07969.14	Amidohydrolase family	AW27_RS30220
NZ_CP098609.1.region001	EAL	PF00563.23	EAL domain	K7395_RS23635
NZ_CP098609.1.region001	GGDEF	PF00990.24	Diguanylate cyclase, GGDEF domain	K7395_RS23635
NZ_CP098609.1.region001	His_Phos_1	PF00300.25	Histidine phosphatase superfamily (branch 1)	K7395_RS23680
NZ_CP098609.1.region001	Methyltransf_11	PF08241.15	Methyltransferase domain	K7395_RS23695
NZ_CP098609.1.region001	Aminotran_1_2	PF00155.24	Aminotransferase class I and II	K7395_RS23715
NZ_CP098609.1.region001	TrkA_C	PF02080.24	TrkA-C domain	K7395_RS23720
NZ_CP098609.1.region001	Glyco_hydro_1	PF00232.21	Glycosyl hydrolase family 1	K7395_RS23740
NZ_CP098609.1.region001	DNA_binding_1	PF01035.23	6-O-methylguanine DNA methyltransferase, DNA binding domain	K7395_RS23750
NZ_CP098609.1.region001	Ada_Zn_binding	PF02805.19	Metal binding domain of Ada	K7395_RS23755
NZ_CP098609.1.region001	DNA_binding_1	PF01035.23	6-O-methylguanine DNA methyltransferase, DNA binding domain	K7395_RS23755
NZ_CP098609.1.region001	PfkB	PF00294.27	pfkB family carbohydrate kinase	K7395_RS23770
NZ_CP098609.1.region001	ADSL_C	PF10397.12	Adenylosuccinate lyase C-terminus	K7395_RS23775
NZ_CP098609.1.region001	Lyase_1	PF00206.23	Lyase	K7395_RS23775
NZ_CP098609.1.region001	Lyase_1	PF00206.23	Lyase	K7395_RS23775
[truncated: 247 more rows]

## Sheet: Table_S6_LuxR_biosynthetic_doma
Gene region	Pfam name	Pfam ID	Pfam description	Gene ID
NC_015957.1.region001	Molydop_binding	PF01568.24	Molydopterin dinucleotide binding domain	STRVI_RS18500
NC_015957.1.region001	Molybdopterin	PF00384.25	Molybdopterin oxidoreductase	STRVI_RS18500
NC_015957.1.region001	Molybdop_Fe4S4	PF04879.19	Molybdopterin oxidoreductase Fe4S4 domain	STRVI_RS18500
NC_015957.1.region001	DUF429	PF04250.16	Protein of unknown function (DUF429)	STRVI_RS18505
NC_015957.1.region001	Peptidase_M23	PF01551.25	Peptidase family M23	STRVI_RS18510
NC_015957.1.region001	Transglycosylas	PF06737.17	Transglycosylase-like domain	STRVI_RS18510
NC_015957.1.region001	MOSC_N	PF03476.19	MOSC N-terminal beta barrel domain	STRVI_RS18515
NC_015957.1.region001	MOSC	PF03473.20	MOSC domain	STRVI_RS18515
NC_015957.1.region001	AsnC_trans_reg	PF01037.24	Lrp/AsnC ligand binding domain	STRVI_RS18525
NC_015957.1.region001	AsnC_trans_reg	PF01037.24	Lrp/AsnC ligand binding domain	STRVI_RS18525
NC_015957.1.region001	DUF397	PF04149.15	Domain of unknown function (DUF397)	STRVI_RS18540
NC_015957.1.region001	Aminotran_1_2	PF00155.24	Aminotransferase class I and II	STRVI_RS18555
NC_015957.1.region001	Aminotran_3	PF00202.24	Aminotransferase class-III	STRVI_RS18600
NC_015957.1.region001	Aldedh	PF00171.25	Aldehyde dehydrogenase family	STRVI_RS18605
NC_015957.1.region001	TerD	PF02342.21	TerD domain	STRVI_RS18610
NC_015957.1.region001	CAP	PF00188.29	Cysteine-rich secretory protein family	STRVI_RS18610
NC_015957.1.region001	CAP	PF00188.29	Cysteine-rich secretory protein family	STRVI_RS18610
NC_015957.1.region001	PG_binding_1	PF01471.21	Putative peptidoglycan binding domain	STRVI_RS48005
NC_015957.1.region001	FAD_binding_3	PF01494.22	FAD binding domain	STRVI_RS18620
NC_015957.1.region001	FGGY_N	PF00370.24	FGGY family of carbohydrate kinases, N-terminal domain	STRVI_RS18635
NC_015957.1.region001	FGGY_C	PF02782.19	FGGY family of carbohydrate kinases, C-terminal domain	STRVI_RS18635
NC_015957.1.region001	DAO	PF01266.27	FAD dependent oxidoreductase	STRVI_RS18640
NC_015957.1.region001	Fer2_BFD	PF04324.18	BFD-like [2Fe-2S] binding domain	STRVI_RS18640
NC_015957.1.region001	Pyr_redox_2	PF07992.17	Pyridine nucleotide-disulphide oxidoreductase	STRVI_RS18645
NC_015957.1.region001	Pyr_redox_2	PF07992.17	Pyridine nucleotide-disulphide oxidoreductase	STRVI_RS18655
NC_015957.1.region001	Pyr_redox_dim	PF02852.25	Pyridine nucleotide-disulphide oxidoreductase, dimerisation domain	STRVI_RS18655
NC_015957.1.region001	GAF	PF01590.29	GAF domain	STRVI_RS18660
NC_015957.1.region001	Lactamase_B	PF00753.30	Metallo-beta-lactamase superfamily	STRVI_RS18665
NC_015957.1.region001	Pyr_redox_2	PF07992.17	Pyridine nucleotide-disulphide oxidoreductase	STRVI_RS18670
NC_015957.1.region001	Pyr_redox_2	PF07992.17	Pyridine nucleotide-disulphide oxidoreductase	STRVI_RS18670
NC_015957.1.region001	NMO	PF03060.18	Nitronate monooxygenase	STRVI_RS18675
NC_015957.1.region001	CoA_trans	PF01144.26	Coenzyme A transferase	STRVI_RS18680
NC_015957.1.region001	CoA_trans	PF01144.26	Coenzyme A transferase	STRVI_RS18685
NC_015957.1.region001	ECH_1	PF00378.23	Enoyl-CoA hydratase/isomerase	STRVI_RS18690
NC_015957.1.region001	adh_short	PF00106.28	short chain dehydrogenase	STRVI_RS18700
NZ_AP019620.1.region001	Transglycosylas	PF06737.17	Transglycosylase-like domain	GYK45_RS05565
NZ_AP019620.1.region001	Peptidase_M23	PF01551.25	Peptidase family M23	GYK45_RS05565
NZ_AP019620.1.region001	Amino_oxidase	PF01593.27	Flavin containing amine oxidoreductase	GYK45_RS05570
NZ_AP019620.1.region001	Patatin	PF01734.25	Patatin-like phospholipase	GYK45_RS05580
NZ_AP019620.1.region001	NMO	PF03060.18	Nitronate monooxygenase	GYK45_RS05590
NZ_AP019620.1.region001	Pyr_redox_2	PF07992.17	Pyridine nucleotide-disulphide oxidoreductase	GYK45_RS05595
NZ_AP019620.1.region001	Pyr_redox_2	PF07992.17	Pyridine nucleotide-disulphide oxidoreductase	GYK45_RS05595
NZ_AP019620.1.region001	Lactamase_B	PF00753.30	Metallo-beta-lactamase superfamily	GYK45_RS05600
NZ_AP019620.1.region001	Pyr_redox_dim	PF02852.25	Pyridine nucleotide-disulphide oxidoreductase, dimerisation domain	GYK45_RS05610
NZ_AP019620.1.region001	Pyr_redox_2	PF07992.17	Pyridine nucleotide-disulphide oxidoreductase	GYK45_RS05610
NZ_AP019620.1.region001	Pyr_redox_2	PF07992.17	Pyridine nucleotide-disulphide oxidoreductase	GYK45_RS05620
NZ_AP019620.1.region001	Fer2_BFD	PF04324.18	BFD-like [2Fe-2S] binding domain	GYK45_RS05625
NZ_AP019620.1.region001	DAO	PF01266.27	FAD dependent oxidoreductase	GYK45_RS05625
NZ_AP019620.1.region001	FGGY_C	PF02782.19	FGGY family of carbohydrate kinases, C-terminal domain	GYK45_RS05630
NZ_AP019620.1.region001	FGGY_N	PF00370.24	FGGY family of carbohydrate kinases, N-terminal domain	GYK45_RS05630
NZ_AP019620.1.region001	FAD_binding_3	PF01494.22	FAD binding domain	GYK45_RS05645
NZ_AP019620.1.region001	PG_binding_1	PF01471.21	Putative peptidoglycan binding domain	GYK45_RS05650
NZ_AP019620.1.region001	CAP	PF00188.29	Cysteine-rich secretory protein family	GYK45_RS05655
NZ_AP019620.1.region001	CAP	PF00188.29	Cysteine-rich secretory protein family	GYK45_RS05655
NZ_AP019620.1.region001	TerD	PF02342.21	TerD domain	GYK45_RS05655
NZ_AP019620.1.region001	Aldedh	PF00171.25	Aldehyde dehydrogenase family	GYK45_RS05660
NZ_AP019620.1.region001	Aminotran_3	PF00202.24	Aminotransferase class-III	GYK45_RS05665
NZ_AP019620.1.region001	Aminotran_1_2	PF00155.24	Aminotransferase class I and II	GYK45_RS05710
NZ_AP019620.1.region001	DUF397	PF04149.15	Domain of unknown function (DUF397)	GYK45_RS05725
NZ_AP019620.1.region001	AsnC_trans_reg	PF01037.24	Lrp/AsnC ligand binding domain	GYK45_RS05740
NZ_AP019620.1.region001	AsnC_trans_reg	PF01037.24	Lrp/AsnC ligand binding domain	GYK45_RS05740
NZ_AP019620.1.region001	MOSC	PF03473.20	MOSC domain	GYK45_RS05750
NZ_AP019620.1.region001	MOSC_N	PF03476.19	MOSC N-terminal beta barrel domain	GYK45_RS05750
NZ_AP019620.1.region001	Transglycosylas	PF06737.17	Transglycosylase-like domain	GYK45_RS05755
NZ_AP019620.1.region001	Peptidase_M23	PF01551.25	Peptidase family M23	GYK45_RS05755
NZ_AP019620.1.region001	DUF429	PF04250.16	Protein of unknown function (DUF429)	GYK45_RS05760
NZ_AP019620.1.region001	Molybdop_Fe4S4	PF04879.19	Molybdopterin oxidoreductase Fe4S4 domain	GYK45_RS05765
NZ_AP019620.1.region001	Molybdopterin	PF00384.25	Molybdopterin oxidoreductase	GYK45_RS05765
NZ_AP019620.1.region001	Molydop_binding	PF01568.24	Molydopterin dinucleotide binding domain	GYK45_RS05765
NZ_AP024135.1.region001	F420H2_quin_red	PF04075.17	F420H(2)-dependent quinone reductase	K6K39_RS03785
NZ_AP024135.1.region001	Putative_PNPOx	PF01243.23	Pyridoxamine 5'-phosphate oxidase	K6K39_RS03810
NZ_AP024135.1.region001	Amidohydro_3	PF07969.14	Amidohydrolase family	K6K39_RS03815
NZ_AP024135.1.region001	ADH_N	PF08240.15	Alcohol dehydrogenase GroES-like domain	K6K39_RS03830
NZ_AP024135.1.region001	Proton_antipo_M	PF00361.23	Proton-conducting membrane transporter	K6K39_RS03845
NZ_AP024135.1.region001	Oxidored_q2	PF00420.27	NADH-ubiquinone/plastoquinone oxidoreductase chain 4L	K6K39_RS03850
NZ_AP024135.1.region001	VanZ	PF04892.15	VanZ like family	K6K39_RS03875
NZ_AP024135.1.region001	Glyco_hydro_16	PF00722.24	Glycosyl hydrolases family 16	K6K39_RS03880
NZ_AP024135.1.region001	Ricin_B_lectin	PF00652.25	Ricin-type beta-trefoil lectin domain	K6K39_RS03880
NZ_AP024135.1.region001	Topoisom_I	PF01028.23	Eukaryotic DNA topoisomerase I, catalytic core	K6K39_RS03890
NZ_AP024135.1.region001	PHP	PF02811.22	PHP domain	K6K39_RS03900
NZ_AP024135.1.region001	Epimerase	PF01370.24	NAD dependent epimerase/dehydratase family	K6K39_RS03910
NZ_AP024135.1.region001	APH	PF01636.26	Phosphotransferase enzyme family	K6K39_RS03925
NZ_AP024135.1.region001	NAD_binding_1	PF00175.24	Oxidoreductase NAD-binding domain	K6K39_RS03930
NZ_AP024135.1.region001	FAD_binding_1	PF00667.23	FAD binding domain	K6K39_RS03930
NZ_AP024135.1.region001	Flavodoxin_1	PF00258.28	Flavodoxin	K6K39_RS03930
NZ_AP024135.1.region001	p450	PF00067.25	Cytochrome P450	K6K39_RS03930
NZ_AP024135.1.region001	ArAE_1	PF06081.14	Aromatic acid exporter family member 1	K6K39_RS03945
NZ_AP024135.1.region001	Lactonase	PF10282.12	Lactonase, 7-bladed beta-propeller	K6K39_RS03955
NZ_AP024135.1.region001	DUF2470	PF10615.12	Domain of unknown function (DUF2470)	K6K39_RS03960
NZ_AP024135.1.region001	p450	PF00067.25	Cytochrome P450	K6K39_RS03970
NZ_AP024135.1.region001	UDPGT	PF00201.21	UDP-glucoronosyl and UDP-glucosyl transferase	K6K39_RS03980
NZ_AP024135.1.region001	Glyco_transf_28	PF03033.23	Glycosyltransferase family 28 N-terminal domain	K6K39_RS03980
NZ_AP024135.1.region001	TipAS	PF07739.16	TipAS antibiotic-recognition domain	K6K39_RS03985
NZ_AP024135.1.region001	PIG-L	PF02585.20	GlcNAc-PI de-N-acetylase	K6K39_RS03990
NZ_AP024135.1.region001	Abhydrolase_1	PF00561.23	alpha/beta hydrolase fold	K6K39_RS03995
NZ_AP024135.1.region001	rhaM	PF05336.16	L-rhamnose mutarotase	K6K39_RS04010
NZ_AP024135.1.region001	AP_endonuc_2	PF01261.27	Xylose isomerase-like TIM barrel	K6K39_RS04035
NZ_AP024135.1.region001	Aldolase_II	PF00596.24	Class II Aldolase and Adducin N-terminal domain	K6K39_RS04040
NZ_AP024135.1.region001	FGGY_N	PF00370.24	FGGY family of carbohydrate kinases, N-terminal domain	K6K39_RS04045
NZ_AP024135.1.region001	FGGY_C	PF02782.19	FGGY family of carbohydrate kinases, C-terminal domain	K6K39_RS04045
NZ_AP024135.1.region001	CCG	PF02754.19	Cysteine-rich domain	K6K39_RS04050
NZ_AP024135.1.region001	CCG	PF02754.19	Cysteine-rich domain	K6K39_RS04050
NZ_AP024135.1.region001	LUD_dom	PF02589.18	LUD domain	K6K39_RS04055
NZ_AP024135.1.region001	LUD_dom	PF02589.18	LUD domain	K6K39_RS04060
NZ_AP024135.1.region001	ADH_N	PF08240.15	Alcohol dehydrogenase GroES-like domain	K6K39_RS04065
NZ_AP025667.1.region001	Ricin_B_lectin	PF00652.25	Ricin-type beta-trefoil lectin domain	HEK131_RS16840
NZ_AP025667.1.region001	Cu-oxidase_3	PF07732.18	Multicopper oxidase	HEK131_RS16855
NZ_AP025667.1.region001	Cu-oxidase	PF00394.25	Multicopper oxidase	HEK131_RS16855
NZ_AP025667.1.region001	Cu-oxidase_2	PF07731.17	Multicopper oxidase	HEK131_RS16855
NZ_AP025667.1.region001	Pkinase	PF00069.28	Protein kinase domain	HEK131_RS16865
NZ_AP025667.1.region001	ArsB	PF02040.18	Arsenical pump membrane protein	HEK131_RS16875
NZ_AP025667.1.region001	Ricin_B_lectin	PF00652.25	Ricin-type beta-trefoil lectin domain	HEK131_RS16885
NZ_AP025667.1.region001	Glycos_transf_2	PF00535.29	Glycosyl transferase family 2	HEK131_RS16890
NZ_AP025667.1.region001	Glyco_hydro_114	PF03537.16	Glycoside-hydrolase family GH114	HEK131_RS16895
NZ_AP025667.1.region001	Flavoprotein	PF02441.22	Flavoprotein	HEK131_RS16900
NZ_AP025667.1.region001	p450	PF00067.25	Cytochrome P450	HEK131_RS16910
NZ_AP025667.1.region001	F420H2_quin_red	PF04075.17	F420H(2)-dependent quinone reductase	HEK131_RS16915
NZ_AP025667.1.region001	VanZ	PF04892.15	VanZ like family	HEK131_RS16945
NZ_AP025667.1.region001	Glyco_hydro_16	PF00722.24	Glycosyl hydrolases family 16	HEK131_RS16950
NZ_AP025667.1.region001	Ricin_B_lectin	PF00652.25	Ricin-type beta-trefoil lectin domain	HEK131_RS16950
NZ_AP025667.1.region001	PHP	PF02811.22	PHP domain	HEK131_RS16960
NZ_AP025667.1.region001	NAD_binding_1	PF00175.24	Oxidoreductase NAD-binding domain	HEK131_RS16970
NZ_AP025667.1.region001	FAD_binding_1	PF00667.23	FAD binding domain	HEK131_RS16970
NZ_AP025667.1.region001	Flavodoxin_1	PF00258.28	Flavodoxin	HEK131_RS16970
NZ_AP025667.1.region001	p450	PF00067.25	Cytochrome P450	HEK131_RS16970
NZ_AP025667.1.region001	ArAE_1	PF06081.14	Aromatic acid exporter family member 1	HEK131_RS16985
NZ_AP025667.1.region001	Lactonase	PF10282.12	Lactonase, 7-bladed beta-propeller	HEK131_RS16995
NZ_AP025667.1.region001	DUF2470	PF10615.12	Domain of unknown function (DUF2470)	HEK131_RS17000
NZ_AP025667.1.region001	p450	PF00067.25	Cytochrome P450	HEK131_RS17010
NZ_AP025667.1.region001	CCG	PF02754.19	Cysteine-rich domain	HEK131_RS17020
NZ_AP025667.1.region001	CCG	PF02754.19	Cysteine-rich domain	HEK131_RS17020
NZ_AP025667.1.region001	LUD_dom	PF02589.18	LUD domain	HEK131_RS17025
NZ_AP025667.1.region001	LUD_dom	PF02589.18	LUD domain	HEK131_RS17030
NZ_AP025667.1.region001	Pirin_C	PF05726.16	Pirin C-terminal cupin domain	HEK131_RS17060
NZ_AP025667.1.region001	ADH_zinc_N	PF00107.29	Zinc-binding dehydrogenase	HEK131_RS17075
NZ_AP025667.1.region001	ADH_N	PF08240.15	Alcohol dehydrogenase GroES-like domain	HEK131_RS17075
NZ_AP025667.1.region001	DUF1931	PF09123.14	Domain of unknown function (DUF1931)	HEK131_RS17095
NZ_AP025667.1.region001	Aldo_ket_red	PF00248.24	Aldo/keto reductase family	HEK131_RS17100
NZ_AP026073.1.region001	ECH_1	PF00378.23	Enoyl-CoA hydratase/isomerase	HEK616_RS21735
NZ_AP026073.1.region001	CoA_transf_3	PF02515.20	CoA-transferase family III	HEK616_RS21740
NZ_AP026073.1.region001	4HBT	PF03061.25	Thioesterase superfamily	HEK616_RS21750
NZ_AP026073.1.region001	Pro_Al_protease	PF02983.17	Alpha-lytic protease prodomain	HEK616_RS21755
NZ_AP026073.1.region001	Acyl-CoA_dh_1	PF00441.27	Acyl-CoA dehydrogenase, C-terminal domain	HEK616_RS21780
NZ_AP026073.1.region001	Acyl-CoA_dh_N	PF02771.19	Acyl-CoA dehydrogenase, N-terminal domain	HEK616_RS21780
NZ_AP026073.1.region001	Acyl-CoA_dh_1	PF00441.27	Acyl-CoA dehydrogenase, C-terminal domain	HEK616_RS21785
NZ_AP026073.1.region001	Acyl-CoA_dh_M	PF02770.22	Acyl-CoA dehydrogenase, middle domain	HEK616_RS21785
NZ_AP026073.1.region001	Acyl-CoA_dh_N	PF02771.19	Acyl-CoA dehydrogenase, N-terminal domain	HEK616_RS21785
NZ_AP026073.1.region001	ADH_zinc_N	PF00107.29	Zinc-binding dehydrogenase	HEK616_RS21790
NZ_AP026073.1.region001	Glyco_hydro_18	PF00704.31	Glycosyl hydrolases family 18	HEK616_RS21800
NZ_AP026073.1.region001	Aminotran_1_2	PF00155.24	Aminotransferase class I and II	HEK616_RS21815
NZ_AP026073.1.region001	GCS2	PF04107.16	Glutamate-cysteine ligase family 2(GCS2)	HEK616_RS21820
NZ_AP026073.1.region001	FGE-sulfatase	PF03781.19	Sulfatase-modifying factor enzyme 1	HEK616_RS21825
NZ_AP026073.1.region001	Methyltransf_33	PF10017.12	Histidine-specific methyltransferase, SAM-dependent	HEK616_RS21835
NZ_AP026073.1.region001	PI-PLC-X	PF00388.22	Phosphatidylinositol-specific phospholipase C, X domain	HEK616_RS21840
NZ_AP026073.1.region001	DUF2165	PF09933.12	Predicted small integral membrane protein (DUF2165)	HEK616_RS21855
NZ_AP026073.1.region001	FAD_binding_3	PF01494.22	FAD binding domain	HEK616_RS21860
NZ_AP026073.1.region001	NAD_binding_1	PF00175.24	Oxidoreductase NAD-binding domain	HEK616_RS21865
NZ_AP026073.1.region001	FAD_binding_1	PF00667.23	FAD binding domain	HEK616_RS21865
NZ_AP026073.1.region001	Flavodoxin_1	PF00258.28	Flavodoxin	HEK616_RS21865
NZ_AP026073.1.region001	p450	PF00067.25	Cytochrome P450	HEK616_RS21865
NZ_AP026073.1.region001	Dodecin	PF07311.15	Dodecin	HEK616_RS21880
NZ_AP026073.1.region001	Glyco_hydro_92	PF07971.15	Glycosyl hydrolase family 92	HEK616_RS21900
NZ_AP026073.1.region001	Pyr_redox_2	PF07992.17	Pyridine nucleotide-disulphide oxidoreductase	HEK616_RS21915
NZ_AP026073.1.region001	p450	PF00067.25	Cytochrome P450	HEK616_RS21925
NZ_AP026073.1.region001	PGA_cap	PF09587.13	Bacterial capsule synthesis protein PGA_cap	HEK616_RS21930
NZ_AP026073.1.region001	TerD	PF02342.21	TerD domain	HEK616_RS21940
NZ_AP026073.1.region001	AMP-binding	PF00501.31	AMP-binding enzyme	HEK616_RS21945
NZ_AP026073.1.region001	Alpha_L_fucos	PF01120.20	Alpha-L-fucosidase	HEK616_RS21950
NZ_AP026073.1.region001	PA14	PF07691.15	PA14 domain	HEK616_RS21950
NZ_AP026073.1.region001	LMF1	PF06762.17	Lipase maturation factor	HEK616_RS21960
NZ_AP026073.1.region001	LMF1	PF06762.17	Lipase maturation factor	HEK616_RS21960
NZ_AP026073.1.region001	Lactonase	PF10282.12	Lactonase, 7-bladed beta-propeller	HEK616_RS21970
NZ_AP026073.1.region001	PaaX_C	PF08223.14	PaaX-like protein C-terminal domain	HEK616_RS21985
NZ_AP026073.1.region001	PaaX	PF07848.15	PaaX-like protein	HEK616_RS21985
NZ_AP026073.1.region001	Acyl-CoA_dh_M	PF02770.22	Acyl-CoA dehydrogenase, middle domain	HEK616_RS21990
NZ_AP026073.1.region001	Acyl-CoA_dh_1	PF00441.27	Acyl-CoA dehydrogenase, C-terminal domain	HEK616_RS21990
NZ_CP007153.1.region001	Molydop_binding	PF01568.24	Molydopterin dinucleotide binding domain	AS97_RS41575
NZ_CP007153.1.region001	Molybdopterin	PF00384.25	Molybdopterin oxidoreductase	AS97_RS41575
NZ_CP007153.1.region001	Molybdop_Fe4S4	PF04879.19	Molybdopterin oxidoreductase Fe4S4 domain	AS97_RS41575
NZ_CP007153.1.region001	DUF429	PF04250.16	Protein of unknown function (DUF429)	AS97_RS41580
NZ_CP007153.1.region001	Peptidase_M23	PF01551.25	Peptidase family M23	AS97_RS41585
NZ_CP007153.1.region001	Transglycosylas	PF06737.17	Transglycosylase-like domain	AS97_RS41585
NZ_CP007153.1.region001	MOSC_N	PF03476.19	MOSC N-terminal beta barrel domain	AS97_RS41590
NZ_CP007153.1.region001	MOSC	PF03473.20	MOSC domain	AS97_RS41590
NZ_CP007153.1.region001	adh_short	PF00106.28	short chain dehydrogenase	AS97_RS41605
NZ_CP007153.1.region001	DUF397	PF04149.15	Domain of unknown function (DUF397)	AS97_RS41625
NZ_CP007153.1.region001	Aminotran_1_2	PF00155.24	Aminotransferase class I and II	AS97_RS41640
NZ_CP007153.1.region001	Aminotran_3	PF00202.24	Aminotransferase class-III	AS97_RS41680
NZ_CP007153.1.region001	Aldedh	PF00171.25	Aldehyde dehydrogenase family	AS97_RS41685
NZ_CP007153.1.region001	TerD	PF02342.21	TerD domain	AS97_RS41690
NZ_CP007153.1.region001	CAP	PF00188.29	Cysteine-rich secretory protein family	AS97_RS41690
NZ_CP007153.1.region001	CAP	PF00188.29	Cysteine-rich secretory protein family	AS97_RS41690
NZ_CP007153.1.region001	PG_binding_1	PF01471.21	Putative peptidoglycan binding domain	AS97_RS48055
NZ_CP007153.1.region001	FAD_binding_3	PF01494.22	FAD binding domain	AS97_RS41700
NZ_CP007153.1.region001	FGGY_N	PF00370.24	FGGY family of carbohydrate kinases, N-terminal domain	AS97_RS41715
NZ_CP007153.1.region001	FGGY_C	PF02782.19	FGGY family of carbohydrate kinases, C-terminal domain	AS97_RS41715
NZ_CP007153.1.region001	DAO	PF01266.27	FAD dependent oxidoreductase	AS97_RS41720
NZ_CP007153.1.region001	Fer2_BFD	PF04324.18	BFD-like [2Fe-2S] binding domain	AS97_RS41720
NZ_CP007153.1.region001	Pyr_redox_2	PF07992.17	Pyridine nucleotide-disulphide oxidoreductase	AS97_RS41725
NZ_CP007153.1.region001	Pyr_redox_2	PF07992.17	Pyridine nucleotide-disulphide oxidoreductase	AS97_RS41735
NZ_CP007153.1.region001	Pyr_redox_dim	PF02852.25	Pyridine nucleotide-disulphide oxidoreductase, dimerisation domain	AS97_RS41735
NZ_CP007153.1.region001	GAF	PF01590.29	GAF domain	AS97_RS41740
NZ_CP007153.1.region001	Lactamase_B	PF00753.30	Metallo-beta-lactamase superfamily	AS97_RS41745
NZ_CP007153.1.region001	Pyr_redox_2	PF07992.17	Pyridine nucleotide-disulphide oxidoreductase	AS97_RS41750
NZ_CP007153.1.region001	Pyr_redox_2	PF07992.17	Pyridine nucleotide-disulphide oxidoreductase	AS97_RS41750
NZ_CP007153.1.region001	Peptidase_M23	PF01551.25	Peptidase family M23	AS97_RS41755
NZ_CP007153.1.region001	Transglycosylas	PF06737.17	Transglycosylase-like domain	AS97_RS41755
NZ_CP007153.1.region001	Methyltransf_33	PF10017.12	Histidine-specific methyltransferase, SAM-dependent	AS97_RS41760
NZ_CP007153.1.region001	FGE-sulfatase	PF03781.19	Sulfatase-modifying factor enzyme 1	AS97_RS41770
NZ_CP007153.1.region001	GCS2	PF04107.16	Glutamate-cysteine ligase family 2(GCS2)	AS97_RS41775
NZ_CP007153.1.region001	ADH_N	PF08240.15	Alcohol dehydrogenase GroES-like domain	AS97_RS41780
NZ_CP015098.1.region001	LUD_dom	PF02589.18	LUD domain	A4E84_RS37405
NZ_CP015098.1.region001	LUD_dom	PF02589.18	LUD domain	A4E84_RS37410
NZ_CP015098.1.region001	CCG	PF02754.19	Cysteine-rich domain	A4E84_RS37415
NZ_CP015098.1.region001	CCG	PF02754.19	Cysteine-rich domain	A4E84_RS37415
NZ_CP015098.1.region001	FGGY_C	PF02782.19	FGGY family of carbohydrate kinases, C-terminal domain	A4E84_RS37420
NZ_CP015098.1.region001	FGGY_N	PF00370.24	FGGY family of carbohydrate kinases, N-terminal domain	A4E84_RS37420
NZ_CP015098.1.region001	Aldolase_II	PF00596.24	Class II Aldolase and Adducin N-terminal domain	A4E84_RS37425
NZ_CP015098.1.region001	AP_endonuc_2	PF01261.27	Xylose isomerase-like TIM barrel	A4E84_RS37430
NZ_CP015098.1.region001	rhaM	PF05336.16	L-rhamnose mutarotase	A4E84_RS37455
NZ_CP015098.1.region001	Abhydrolase_1	PF00561.23	alpha/beta hydrolase fold	A4E84_RS37470
NZ_CP015098.1.region001	PIG-L	PF02585.20	GlcNAc-PI de-N-acetylase	A4E84_RS37475
NZ_CP015098.1.region001	p450	PF00067.25	Cytochrome P450	A4E84_RS37495
NZ_CP015098.1.region001	DUF2470	PF10615.12	Domain of unknown function (DUF2470)	A4E84_RS37505
NZ_CP015098.1.region001	Lactonase	PF10282.12	Lactonase, 7-bladed beta-propeller	A4E84_RS37510
NZ_CP015098.1.region001	ArAE_1	PF06081.14	Aromatic acid exporter family member 1	A4E84_RS37520
NZ_CP015098.1.region001	p450	PF00067.25	Cytochrome P450	A4E84_RS37535
NZ_CP015098.1.region001	Flavodoxin_1	PF00258.28	Flavodoxin	A4E84_RS37535
NZ_CP015098.1.region001	FAD_binding_1	PF00667.23	FAD binding domain	A4E84_RS37535
NZ_CP015098.1.region001	NAD_binding_1	PF00175.24	Oxidoreductase NAD-binding domain	A4E84_RS37535
NZ_CP015098.1.region001	APH	PF01636.26	Phosphotransferase enzyme family	A4E84_RS37540
NZ_CP015098.1.region001	Epimerase	PF01370.24	NAD dependent epimerase/dehydratase family	A4E84_RS37555
NZ_CP015098.1.region001	PHP	PF02811.22	PHP domain	A4E84_RS37570
NZ_CP015098.1.region001	VanZ	PF04892.15	VanZ like family	A4E84_RS37585
NZ_CP015098.1.region001	Aldedh	PF00171.25	Aldehyde dehydrogenase family	A4E84_RS37605
NZ_CP015098.1.region001	ADH_N	PF08240.15	Alcohol dehydrogenase GroES-like domain	A4E84_RS37610
NZ_CP015098.1.region001	ADH_zinc_N	PF00107.29	Zinc-binding dehydrogenase	A4E84_RS37610
NZ_CP015098.1.region001	ADH_N	PF08240.15	Alcohol dehydrogenase GroES-like domain	A4E84_RS37615
NZ_CP015098.1.region001	DUF742	PF05331.14	Protein of unknown function (DUF742)	A4E84_RS37635
NZ_CP015098.1.region001	ATP_bind_1	PF03029.20	Conserved hypothetical ATP binding protein	A4E84_RS37640
NZ_CP015098.1.region001	AzlC	PF03591.17	AzlC protein	A4E84_RS42665
NZ_CP015726.1.region001	FHA	PF00498.29	FHA domain	A7B19_RS02465
NZ_CP015726.1.region001	FHA	PF00498.29	FHA domain	A7B19_RS02465
NZ_CP015726.1.region001	APH	PF01636.26	Phosphotransferase enzyme family	A7B19_RS02490
NZ_CP015726.1.region001	RibD_C	PF01872.20	RibD C-terminal domain	A7B19_RS02510
NZ_CP015726.1.region001	Pyr_redox_dim	PF02852.25	Pyridine nucleotide-disulphide oxidoreductase, dimerisation domain	A7B19_RS02520
NZ_CP015726.1.region001	Pyr_redox_2	PF07992.17	Pyridine nucleotide-disulphide oxidoreductase	A7B19_RS02520
NZ_CP015726.1.region001	Pyr_redox_2	PF07992.17	Pyridine nucleotide-disulphide oxidoreductase	A7B19_RS02530
NZ_CP015726.1.region001	Fer2_BFD	PF04324.18	BFD-like [2Fe-2S] binding domain	A7B19_RS02535
NZ_CP015726.1.region001	DAO	PF01266.27	FAD dependent oxidoreductase	A7B19_RS02535
NZ_CP015726.1.region001	FGGY_C	PF02782.19	FGGY family of carbohydrate kinases, C-terminal domain	A7B19_RS02540
NZ_CP015726.1.region001	FGGY_N	PF00370.24	FGGY family of carbohydrate kinases, N-terminal domain	A7B19_RS02540
NZ_CP015726.1.region001	FAD_binding_3	PF01494.22	FAD binding domain	A7B19_RS02555
NZ_CP015726.1.region001	PG_binding_1	PF01471.21	Putative peptidoglycan binding domain	A7B19_RS02560
NZ_CP015726.1.region001	CAP	PF00188.29	Cysteine-rich secretory protein family	A7B19_RS02565
NZ_CP015726.1.region001	CAP	PF00188.29	Cysteine-rich secretory protein family	A7B19_RS02565
NZ_CP015726.1.region001	TerD	PF02342.21	TerD domain	A7B19_RS02565
NZ_CP015726.1.region001	MDMPI_N	PF11716.11	Mycothiol maleylpyruvate isomerase N-terminal domain	A7B19_RS02570
NZ_CP015726.1.region001	Aldedh	PF00171.25	Aldehyde dehydrogenase family	A7B19_RS02575
NZ_CP015726.1.region001	Aminotran_3	PF00202.24	Aminotransferase class-III	A7B19_RS02580
NZ_CP015726.1.region001	Aminotran_1_2	PF00155.24	Aminotransferase class I and II	A7B19_RS52065
NZ_CP015726.1.region001	DUF397	PF04149.15	Domain of unknown function (DUF397)	A7B19_RS02635
NZ_CP015726.1.region001	AsnC_trans_reg	PF01037.24	Lrp/AsnC ligand binding domain	A7B19_RS02650
NZ_CP015726.1.region001	AsnC_trans_reg	PF01037.24	Lrp/AsnC ligand binding domain	A7B19_RS02650
NZ_CP015726.1.region001	Transglycosylas	PF06737.17	Transglycosylase-like domain	A7B19_RS02655
NZ_CP015726.1.region001	Peptidase_M23	PF01551.25	Peptidase family M23	A7B19_RS02655
NZ_CP015726.1.region001	DUF429	PF04250.16	Protein of unknown function (DUF429)	A7B19_RS02660
NZ_CP015726.1.region001	EHN	PF06441.15	Epoxide hydrolase N terminus	A7B19_RS02665
NZ_CP015726.1.region001	Molybdop_Fe4S4	PF04879.19	Molybdopterin oxidoreductase Fe4S4 domain	A7B19_RS02680
NZ_CP015726.1.region001	Molybdopterin	PF00384.25	Molybdopterin oxidoreductase	A7B19_RS02680
NZ_CP015726.1.region001	Molydop_binding	PF01568.24	Molydopterin dinucleotide binding domain	A7B19_RS02680
NZ_CP016279.1.region001	HD	PF01966.25	HD domain	AVL59_RS17165
NZ_CP016279.1.region001	Cupin_3	PF05899.15	EutQ-like cupin domain	AVL59_RS17175
NZ_CP016279.1.region001	ADH_N	PF08240.15	Alcohol dehydrogenase GroES-like domain	AVL59_RS17180
NZ_CP016279.1.region001	PALP	PF00291.28	Pyridoxal-phosphate dependent enzyme	AVL59_RS17185
NZ_CP016279.1.region001	LUD_dom	PF02589.18	LUD domain	AVL59_RS17225
NZ_CP016279.1.region001	LUD_dom	PF02589.18	LUD domain	AVL59_RS17230
NZ_CP016279.1.region001	CCG	PF02754.19	Cysteine-rich domain	AVL59_RS17235
NZ_CP016279.1.region001	CCG	PF02754.19	Cysteine-rich domain	AVL59_RS17235
NZ_CP016279.1.region001	Abhydrolase_1	PF00561.23	alpha/beta hydrolase fold	AVL59_RS17250
NZ_CP016279.1.region001	PIG-L	PF02585.20	GlcNAc-PI de-N-acetylase	AVL59_RS17260
NZ_CP016279.1.region001	p450	PF00067.25	Cytochrome P450	AVL59_RS17275
NZ_CP016279.1.region001	DUF2470	PF10615.12	Domain of unknown function (DUF2470)	AVL59_RS17285
NZ_CP016279.1.region001	Lactonase	PF10282.12	Lactonase, 7-bladed beta-propeller	AVL59_RS17290
NZ_CP016279.1.region001	ArAE_1	PF06081.14	Aromatic acid exporter family member 1	AVL59_RS17300
NZ_CP016279.1.region001	zf-CGNR	PF11706.11	CGNR zinc finger	AVL59_RS17305
NZ_CP016279.1.region001	ABATE	PF07336.14	Putative stress-induced transcription regulator	AVL59_RS17305
NZ_CP016279.1.region001	ADH_N	PF08240.15	Alcohol dehydrogenase GroES-like domain	AVL59_RS17310
NZ_CP016279.1.region001	DUF3626	PF12294.11	Protein of unknown function (DUF3626)	AVL59_RS17320
NZ_CP016279.1.region001	DUF3626	PF12294.11	Protein of unknown function (DUF3626)	AVL59_RS17320
NZ_CP016279.1.region001	p450	PF00067.25	Cytochrome P450	AVL59_RS17330
NZ_CP016279.1.region001	PHP	PF02811.22	PHP domain	AVL59_RS17350
NZ_CP016279.1.region001	Ricin_B_lectin	PF00652.25	Ricin-type beta-trefoil lectin domain	AVL59_RS17360
NZ_CP016279.1.region001	Glyco_hydro_16	PF00722.24	Glycosyl hydrolases family 16	AVL59_RS17360
NZ_CP016279.1.region001	ADH_N	PF08240.15	Alcohol dehydrogenase GroES-like domain	AVL59_RS17375
NZ_CP016279.1.region001	DUF1304	PF06993.15	Protein of unknown function (DUF1304)	AVL59_RS17395
NZ_CP016279.1.region001	Amidohydro_3	PF07969.14	Amidohydrolase family	AVL59_RS17405
NZ_CP016279.1.region001	Putative_PNPOx	PF01243.23	Pyridoxamine 5'-phosphate oxidase	AVL59_RS17420
NZ_CP016279.1.region001	F420H2_quin_red	PF04075.17	F420H(2)-dependent quinone reductase	AVL59_RS17435
NZ_CP016279.1.region001	LysE	PF01810.21	LysE type translocator	AVL59_RS17440
NZ_CP016279.1.region001	p450	PF00067.25	Cytochrome P450	AVL59_RS17445
NZ_CP016279.1.region001	Flavoprotein	PF02441.22	Flavoprotein	AVL59_RS17455
NZ_CP016279.1.region001	Glyco_hydro_114	PF03537.16	Glycoside-hydrolase family GH114	AVL59_RS17460
NZ_CP016279.1.region001	Aldo_ket_red	PF00248.24	Aldo/keto reductase family	AVL59_RS17465
NZ_CP016279.1.region001	PhyH	PF05721.16	Phytanoyl-CoA dioxygenase (PhyH)	AVL59_RS17470
NZ_CP016559.1.region001	CN_hydrolase	PF00795.25	Carbon-nitrogen hydrolase	BB341_RS26555
NZ_CP016559.1.region001	Aldedh	PF00171.25	Aldehyde dehydrogenase family	BB341_RS26575
NZ_CP016559.1.region001	Glucosamine_iso	PF01182.23	Glucosamine-6-phosphate isomerases/6-phosphogluconolactonase	BB341_RS26580
NZ_CP016559.1.region001	Dak2	PF02734.20	DAK2 domain	BB341_RS26600
NZ_CP016559.1.region001	DUF1702	PF08012.14	Protein of unknown function (DUF1702)	BB341_RS26610
NZ_CP016559.1.region001	NAD_binding_4	PF07993.15	Male sterility protein	BB341_RS26615
NZ_CP016559.1.region001	Polyketide_cyc	PF03364.23	Polyketide cyclase / dehydrase and lipid transport	BB341_RS26620
NZ_CP016559.1.region001	Acyl-CoA_dh_M	PF02770.22	Acyl-CoA dehydrogenase, middle domain	BB341_RS26625
NZ_CP016559.1.region001	Acyl-CoA_dh_N	PF02771.19	Acyl-CoA dehydrogenase, N-terminal domain	BB341_RS26625
NZ_CP016559.1.region001	Aminotran_3	PF00202.24	Aminotransferase class-III	BB341_RS26655
NZ_CP016559.1.region001	Methyltransf_11	PF08241.15	Methyltransferase domain	BB341_RS26660
NZ_CP016559.1.region001	B12-binding	PF02310.22	B12 binding domain	BB341_RS26670
NZ_CP016559.1.region001	Radical_SAM	PF04055.24	Radical SAM superfamily	BB341_RS26670
NZ_CP016559.1.region001	Radical_SAM	PF04055.24	Radical SAM superfamily	BB341_RS26675
NZ_CP016559.1.region001	APH	PF01636.26	Phosphotransferase enzyme family	BB341_RS26680
NZ_CP016559.1.region001	UDPGT	PF00201.21	UDP-glucoronosyl and UDP-glucosyl transferase	BB341_RS26710
NZ_CP016559.1.region001	2OG-FeII_Oxy	PF03171.23	2OG-Fe(II) oxygenase superfamily	BB341_RS26730
NZ_CP016559.1.region001	Globin	PF00042.25	Globin	BB341_RS26740
NZ_CP016559.1.region001	NAD_binding_1	PF00175.24	Oxidoreductase NAD-binding domain	BB341_RS26740
NZ_CP016559.1.region001	cNMP_binding	PF00027.32	Cyclic nucleotide-binding domain	BB341_RS26750
NZ_CP016559.1.region001	Phosphoesterase	PF04185.17	Phosphoesterase family	BB341_RS26760
NZ_CP016559.1.region001	PHP	PF02811.22	PHP domain	BB341_RS26770
NZ_CP016559.1.region001	ArAE_1	PF06081.14	Aromatic acid exporter family member 1	BB341_RS26775
NZ_CP016559.1.region001	Metallophos	PF00149.31	Calcineurin-like phosphoesterase	BB341_RS26810
NZ_CP017157.1.region001	Pro_Al_protease	PF02983.17	Alpha-lytic protease prodomain	SL103_RS23060
NZ_CP017157.1.region001	Acyl-CoA_dh_1	PF00441.27	Acyl-CoA dehydrogenase, C-terminal domain	SL103_RS23080
NZ_CP017157.1.region001	Acyl-CoA_dh_N	PF02771.19	Acyl-CoA dehydrogenase, N-terminal domain	SL103_RS23080
NZ_CP017157.1.region001	Acyl-CoA_dh_1	PF00441.27	Acyl-CoA dehydrogenase, C-terminal domain	SL103_RS23085
NZ_CP017157.1.region001	Acyl-CoA_dh_M	PF02770.22	Acyl-CoA dehydrogenase, middle domain	SL103_RS23085
NZ_CP017157.1.region001	Acyl-CoA_dh_N	PF02771.19	Acyl-CoA dehydrogenase, N-terminal domain	SL103_RS23085
NZ_CP017157.1.region001	ADH_zinc_N	PF00107.29	Zinc-binding dehydrogenase	SL103_RS23090
NZ_CP017157.1.region001	Glyco_hydro_18	PF00704.31	Glycosyl hydrolases family 18	SL103_RS23100
NZ_CP017157.1.region001	RibD_C	PF01872.20	RibD C-terminal domain	SL103_RS23115
NZ_CP017157.1.region001	Aminotran_1_2	PF00155.24	Aminotransferase class I and II	SL103_RS23125
NZ_CP017157.1.region001	GCS2	PF04107.16	Glutamate-cysteine ligase family 2(GCS2)	SL103_RS23130
NZ_CP017157.1.region001	FGE-sulfatase	PF03781.19	Sulfatase-modifying factor enzyme 1	SL103_RS23135
NZ_CP017157.1.region001	Methyltransf_33	PF10017.12	Histidine-specific methyltransferase, SAM-dependent	SL103_RS23145
NZ_CP017157.1.region001	PI-PLC-X	PF00388.22	Phosphatidylinositol-specific phospholipase C, X domain	SL103_RS23150
NZ_CP017157.1.region001	Trypsin	PF00089.29	Trypsin	SL103_RS23155
NZ_CP017157.1.region001	DUF2165	PF09933.12	Predicted small integral membrane protein (DUF2165)	SL103_RS23165
NZ_CP017157.1.region001	FAD_binding_3	PF01494.22	FAD binding domain	SL103_RS23175
NZ_CP017157.1.region001	Methyltransf_11	PF08241.15	Methyltransferase domain	SL103_RS23180
NZ_CP017157.1.region001	NAD_binding_1	PF00175.24	Oxidoreductase NAD-binding domain	SL103_RS23185
NZ_CP017157.1.region001	FAD_binding_1	PF00667.23	FAD binding domain	SL103_RS23185
NZ_CP017157.1.region001	Flavodoxin_1	PF00258.28	Flavodoxin	SL103_RS23185
NZ_CP017157.1.region001	p450	PF00067.25	Cytochrome P450	SL103_RS23185
NZ_CP017157.1.region001	Dodecin	PF07311.15	Dodecin	SL103_RS23200
NZ_CP017157.1.region001	Glyco_hydro_92	PF07971.15	Glycosyl hydrolase family 92	SL103_RS23220
NZ_CP017157.1.region001	Pyr_redox_2	PF07992.17	Pyridine nucleotide-disulphide oxidoreductase	SL103_RS23235
NZ_CP017157.1.region001	p450	PF00067.25	Cytochrome P450	SL103_RS23245
NZ_CP017157.1.region001	p450	PF00067.25	Cytochrome P450	SL103_RS23245
NZ_CP017157.1.region001	PGA_cap	PF09587.13	Bacterial capsule synthesis protein PGA_cap	SL103_RS23255
NZ_CP017157.1.region001	TerD	PF02342.21	TerD domain	SL103_RS23265
NZ_CP017157.1.region001	DUF1330	PF07045.14	Domain of unknown function (DUF1330)	SL103_RS23270
NZ_CP017157.1.region001	Melibiase	PF02065.21	Melibiase	SL103_RS23275
NZ_CP017157.1.region001	Glyco_hydro_88	PF07470.16	Glycosyl Hydrolase Family 88	SL103_RS23280
NZ_CP017157.1.region001	F420H2_quin_red	PF04075.17	F420H(2)-dependent quinone reductase	SL103_RS23285
NZ_CP017157.1.region001	Hemerythrin	PF01814.26	Hemerythrin HHE cation binding domain	SL103_RS23285
NZ_CP017157.1.region001	AMP-binding	PF00501.31	AMP-binding enzyme	SL103_RS23290
NZ_CP017157.1.region001	Alpha_L_fucos	PF01120.20	Alpha-L-fucosidase	SL103_RS23295
NZ_CP017157.1.region001	PA14	PF07691.15	PA14 domain	SL103_RS23295
NZ_CP017157.1.region001	LMF1	PF06762.17	Lipase maturation factor	SL103_RS23300
NZ_CP017157.1.region001	LMF1	PF06762.17	Lipase maturation factor	SL103_RS23300
NZ_CP017248.1.region001	F420H2_quin_red	PF04075.17	F420H(2)-dependent quinone reductase	BFF78_RS03960
NZ_CP017248.1.region001	Putative_PNPOx	PF01243.23	Pyridoxamine 5'-phosphate oxidase	BFF78_RS03980
NZ_CP017248.1.region001	Amidohydro_3	PF07969.14	Amidohydrolase family	BFF78_RS03995
NZ_CP017248.1.region001	ADH_N	PF08240.15	Alcohol dehydrogenase GroES-like domain	BFF78_RS04005
NZ_CP017248.1.region001	Proton_antipo_M	PF00361.23	Proton-conducting membrane transporter	BFF78_RS04025
NZ_CP017248.1.region001	Oxidored_q2	PF00420.27	NADH-ubiquinone/plastoquinone oxidoreductase chain 4L	BFF78_RS04030
NZ_CP017248.1.region001	VanZ	PF04892.15	VanZ like family	BFF78_RS04055
NZ_CP017248.1.region001	Glyco_hydro_16	PF00722.24	Glycosyl hydrolases family 16	BFF78_RS04060
NZ_CP017248.1.region001	Ricin_B_lectin	PF00652.25	Ricin-type beta-trefoil lectin domain	BFF78_RS04060
NZ_CP017248.1.region001	PHP	PF02811.22	PHP domain	BFF78_RS04070
NZ_CP017248.1.region001	Abhydrolase_1	PF00561.23	alpha/beta hydrolase fold	BFF78_RS04080
NZ_CP017248.1.region001	Epimerase	PF01370.24	NAD dependent epimerase/dehydratase family	BFF78_RS04085
NZ_CP017248.1.region001	NAD_binding_1	PF00175.24	Oxidoreductase NAD-binding domain	BFF78_RS04095
NZ_CP017248.1.region001	FAD_binding_1	PF00667.23	FAD binding domain	BFF78_RS04095
NZ_CP017248.1.region001	Flavodoxin_1	PF00258.28	Flavodoxin	BFF78_RS04095
NZ_CP017248.1.region001	p450	PF00067.25	Cytochrome P450	BFF78_RS04095
NZ_CP017248.1.region001	DUF3626	PF12294.11	Protein of unknown function (DUF3626)	BFF78_RS04105
NZ_CP017248.1.region001	DUF3626	PF12294.11	Protein of unknown function (DUF3626)	BFF78_RS04105
NZ_CP017248.1.region001	MDMPI_N	PF11716.11	Mycothiol maleylpyruvate isomerase N-terminal domain	BFF78_RS04115
NZ_CP017248.1.region001	ArAE_1	PF06081.14	Aromatic acid exporter family member 1	BFF78_RS04120
NZ_CP017248.1.region001	Lactonase	PF10282.12	Lactonase, 7-bladed beta-propeller	BFF78_RS04130
NZ_CP017248.1.region001	DUF2470	PF10615.12	Domain of unknown function (DUF2470)	BFF78_RS04135
NZ_CP017248.1.region001	p450	PF00067.25	Cytochrome P450	BFF78_RS04145
NZ_CP017248.1.region001	DUF3376	PF11856.11	Protein of unknown function (DUF3376)	BFF78_RS04155
NZ_CP017248.1.region001	Patatin	PF01734.25	Patatin-like phospholipase	BFF78_RS04155
NZ_CP017248.1.region001	PIG-L	PF02585.20	GlcNAc-PI de-N-acetylase	BFF78_RS04160
NZ_CP017248.1.region001	Abhydrolase_1	PF00561.23	alpha/beta hydrolase fold	BFF78_RS04165
NZ_CP017248.1.region001	CCG	PF02754.19	Cysteine-rich domain	BFF78_RS04170
NZ_CP017248.1.region001	CCG	PF02754.19	Cysteine-rich domain	BFF78_RS04170
NZ_CP017248.1.region001	LUD_dom	PF02589.18	LUD domain	BFF78_RS04175
NZ_CP017248.1.region001	LUD_dom	PF02589.18	LUD domain	BFF78_RS04180
NZ_CP017248.1.region001	Esterase	PF00756.23	Putative esterase	BFF78_RS04185
NZ_CP017248.1.region001	PALP	PF00291.28	Pyridoxal-phosphate dependent enzyme	BFF78_RS04225
NZ_CP018627.1.region001	TerD	PF02342.21	TerD domain	SHXM_RS52310
NZ_CP018627.1.region001	DUF429	PF04250.16	Protein of unknown function (DUF429)	SHXM_RS44815
NZ_CP018627.1.region001	Peptidase_M23	PF01551.25	Peptidase family M23	SHXM_RS44820
NZ_CP018627.1.region001	Transglycosylas	PF06737.17	Transglycosylase-like domain	SHXM_RS44820
NZ_CP018627.1.region001	MOSC_N	PF03476.19	MOSC N-terminal beta barrel domain	SHXM_RS44825
NZ_CP018627.1.region001	MOSC	PF03473.20	MOSC domain	SHXM_RS44825
NZ_CP018627.1.region001	AsnC_trans_reg	PF01037.24	Lrp/AsnC ligand binding domain	SHXM_RS44835
NZ_CP018627.1.region001	AsnC_trans_reg	PF01037.24	Lrp/AsnC ligand binding domain	SHXM_RS44835
NZ_CP018627.1.region001	DUF397	PF04149.15	Domain of unknown function (DUF397)	SHXM_RS44850
NZ_CP018627.1.region001	Aminotran_1_2	PF00155.24	Aminotransferase class I and II	SHXM_RS44865
NZ_CP018627.1.region001	Aminotran_3	PF00202.24	Aminotransferase class-III	SHXM_RS44910
NZ_CP018627.1.region001	Aldedh	PF00171.25	Aldehyde dehydrogenase family	SHXM_RS44915
NZ_CP018627.1.region001	TerD	PF02342.21	TerD domain	SHXM_RS44920
NZ_CP018627.1.region001	CAP	PF00188.29	Cysteine-rich secretory protein family	SHXM_RS44920
NZ_CP018627.1.region001	CAP	PF00188.29	Cysteine-rich secretory protein family	SHXM_RS44920
NZ_CP018627.1.region001	PG_binding_1	PF01471.21	Putative peptidoglycan binding domain	SHXM_RS44925
NZ_CP018627.1.region001	FAD_binding_3	PF01494.22	FAD binding domain	SHXM_RS44930
NZ_CP018627.1.region001	FGGY_N	PF00370.24	FGGY family of carbohydrate kinases, N-terminal domain	SHXM_RS44945
NZ_CP018627.1.region001	FGGY_C	PF02782.19	FGGY family of carbohydrate kinases, C-terminal domain	SHXM_RS44945
NZ_CP018627.1.region001	DAO	PF01266.27	FAD dependent oxidoreductase	SHXM_RS44950
NZ_CP018627.1.region001	Fer2_BFD	PF04324.18	BFD-like [2Fe-2S] binding domain	SHXM_RS44950
NZ_CP018627.1.region001	Pyr_redox_2	PF07992.17	Pyridine nucleotide-disulphide oxidoreductase	SHXM_RS44955
NZ_CP018627.1.region001	Pyr_redox_2	PF07992.17	Pyridine nucleotide-disulphide oxidoreductase	SHXM_RS44965
NZ_CP018627.1.region001	Pyr_redox_dim	PF02852.25	Pyridine nucleotide-disulphide oxidoreductase, dimerisation domain	SHXM_RS44965
NZ_CP018627.1.region001	GAF	PF01590.29	GAF domain	SHXM_RS44970
NZ_CP018627.1.region001	Lactamase_B	PF00753.30	Metallo-beta-lactamase superfamily	SHXM_RS44975
NZ_CP018627.1.region001	Pyr_redox_2	PF07992.17	Pyridine nucleotide-disulphide oxidoreductase	SHXM_RS44980
NZ_CP018627.1.region001	Pyr_redox_2	PF07992.17	Pyridine nucleotide-disulphide oxidoreductase	SHXM_RS44980
NZ_CP018627.1.region001	NMO	PF03060.18	Nitronate monooxygenase	SHXM_RS44985
NZ_CP018627.1.region001	Peptidase_M23	PF01551.25	Peptidase family M23	SHXM_RS45005
NZ_CP018627.1.region001	Transglycosylas	PF06737.17	Transglycosylase-like domain	SHXM_RS45005
NZ_CP018627.1.region001	Methyltransf_33	PF10017.12	Histidine-specific methyltransferase, SAM-dependent	SHXM_RS45010
NZ_CP019457.1.region001	LMF1	PF06762.17	Lipase maturation factor	BXT88_RS32065
NZ_CP019457.1.region001	LMF1	PF06762.17	Lipase maturation factor	BXT88_RS32065
NZ_CP019457.1.region001	PA14	PF07691.15	PA14 domain	BXT88_RS32070
NZ_CP019457.1.region001	Alpha_L_fucos	PF01120.20	Alpha-L-fucosidase	BXT88_RS32070
NZ_CP019457.1.region001	AMP-binding	PF00501.31	AMP-binding enzyme	BXT88_RS32075
NZ_CP019457.1.region001	Hemerythrin	PF01814.26	Hemerythrin HHE cation binding domain	BXT88_RS32080
NZ_CP019457.1.region001	F420H2_quin_red	PF04075.17	F420H(2)-dependent quinone reductase	BXT88_RS32080
NZ_CP019457.1.region001	Glyco_hydro_88	PF07470.16	Glycosyl Hydrolase Family 88	BXT88_RS32085
NZ_CP019457.1.region001	Melibiase	PF02065.21	Melibiase	BXT88_RS32090
NZ_CP019457.1.region001	DUF1330	PF07045.14	Domain of unknown function (DUF1330)	BXT88_RS32095
NZ_CP019457.1.region001	TerD	PF02342.21	TerD domain	BXT88_RS32100
NZ_CP019457.1.region001	PGA_cap	PF09587.13	Bacterial capsule synthesis protein PGA_cap	BXT88_RS32110
NZ_CP019457.1.region001	p450	PF00067.25	Cytochrome P450	BXT88_RS32120
NZ_CP019457.1.region001	Pyr_redox_2	PF07992.17	Pyridine nucleotide-disulphide oxidoreductase	BXT88_RS32130
NZ_CP019457.1.region001	Glyco_hydro_92	PF07971.15	Glycosyl hydrolase family 92	BXT88_RS32145
NZ_CP019457.1.region001	Dodecin	PF07311.15	Dodecin	BXT88_RS32165
NZ_CP019457.1.region001	p450	PF00067.25	Cytochrome P450	BXT88_RS32180
NZ_CP019457.1.region001	Flavodoxin_1	PF00258.28	Flavodoxin	BXT88_RS32180
NZ_CP019457.1.region001	FAD_binding_1	PF00667.23	FAD binding domain	BXT88_RS32180
NZ_CP019457.1.region001	NAD_binding_1	PF00175.24	Oxidoreductase NAD-binding domain	BXT88_RS32180
NZ_CP019457.1.region001	Methyltransf_11	PF08241.15	Methyltransferase domain	BXT88_RS32185
NZ_CP019457.1.region001	FAD_binding_3	PF01494.22	FAD binding domain	BXT88_RS32190
NZ_CP019457.1.region001	DUF2165	PF09933.12	Predicted small integral membrane protein (DUF2165)	BXT88_RS32200
NZ_CP019457.1.region001	Trypsin	PF00089.29	Trypsin	BXT88_RS32210
NZ_CP019457.1.region001	PI-PLC-X	PF00388.22	Phosphatidylinositol-specific phospholipase C, X domain	BXT88_RS32215
NZ_CP019457.1.region001	Methyltransf_33	PF10017.12	Histidine-specific methyltransferase, SAM-dependent	BXT88_RS32220
NZ_CP019457.1.region001	FGE-sulfatase	PF03781.19	Sulfatase-modifying factor enzyme 1	BXT88_RS32230
NZ_CP019457.1.region001	GCS2	PF04107.16	Glutamate-cysteine ligase family 2(GCS2)	BXT88_RS32235
NZ_CP019457.1.region001	Aminotran_1_2	PF00155.24	Aminotransferase class I and II	BXT88_RS32240
NZ_CP019457.1.region001	RibD_C	PF01872.20	RibD C-terminal domain	BXT88_RS32250
NZ_CP019457.1.region001	Glyco_hydro_18	PF00704.31	Glycosyl hydrolases family 18	BXT88_RS32265
NZ_CP019457.1.region001	ADH_zinc_N	PF00107.29	Zinc-binding dehydrogenase	BXT88_RS32275
NZ_CP019457.1.region001	Acyl-CoA_dh_N	PF02771.19	Acyl-CoA dehydrogenase, N-terminal domain	BXT88_RS32280
NZ_CP019457.1.region001	Acyl-CoA_dh_M	PF02770.22	Acyl-CoA dehydrogenase, middle domain	BXT88_RS32280
NZ_CP019457.1.region001	Acyl-CoA_dh_1	PF00441.27	Acyl-CoA dehydrogenase, C-terminal domain	BXT88_RS32280
NZ_CP019457.1.region001	Acyl-CoA_dh_N	PF02771.19	Acyl-CoA dehydrogenase, N-terminal domain	BXT88_RS32285
NZ_CP019457.1.region001	Acyl-CoA_dh_1	PF00441.27	Acyl-CoA dehydrogenase, C-terminal domain	BXT88_RS32285
NZ_CP019457.1.region001	Pro_Al_protease	PF02983.17	Alpha-lytic protease prodomain	BXT88_RS32305
NZ_CP019457.1.region001	Trypsin	PF00089.29	Trypsin	BXT88_RS32305
NZ_CP019779.1.region001	Alpha_L_fucos	PF01120.20	Alpha-L-fucosidase	STRMOE7_RS32200
NZ_CP019779.1.region001	AMP-binding	PF00501.31	AMP-binding enzyme	STRMOE7_RS32205
NZ_CP019779.1.region001	Hemerythrin	PF01814.26	Hemerythrin HHE cation binding domain	STRMOE7_RS32210
NZ_CP019779.1.region001	F420H2_quin_red	PF04075.17	F420H(2)-dependent quinone reductase	STRMOE7_RS32210
NZ_CP019779.1.region001	Glyco_hydro_88	PF07470.16	Glycosyl Hydrolase Family 88	STRMOE7_RS32215
NZ_CP019779.1.region001	Melibiase	PF02065.21	Melibiase	STRMOE7_RS32220
NZ_CP019779.1.region001	DUF1330	PF07045.14	Domain of unknown function (DUF1330)	STRMOE7_RS32225
NZ_CP019779.1.region001	TerD	PF02342.21	TerD domain	STRMOE7_RS32230
NZ_CP019779.1.region001	CoiA	PF06054.14	Competence protein CoiA-like family	STRMOE7_RS32240
NZ_CP019779.1.region001	PGA_cap	PF09587.13	Bacterial capsule synthesis protein PGA_cap	STRMOE7_RS32250
NZ_CP019779.1.region001	p450	PF00067.25	Cytochrome P450	STRMOE7_RS32260
NZ_CP019779.1.region001	Pyr_redox_2	PF07992.17	Pyridine nucleotide-disulphide oxidoreductase	STRMOE7_RS32270
NZ_CP019779.1.region001	Glyco_hydro_92	PF07971.15	Glycosyl hydrolase family 92	STRMOE7_RS32285
NZ_CP019779.1.region001	Dodecin	PF07311.15	Dodecin	STRMOE7_RS32305
NZ_CP019779.1.region001	p450	PF00067.25	Cytochrome P450	STRMOE7_RS32320
NZ_CP019779.1.region001	Flavodoxin_1	PF00258.28	Flavodoxin	STRMOE7_RS32320
NZ_CP019779.1.region001	FAD_binding_1	PF00667.23	FAD binding domain	STRMOE7_RS32320
NZ_CP019779.1.region001	NAD_binding_1	PF00175.24	Oxidoreductase NAD-binding domain	STRMOE7_RS32320
NZ_CP019779.1.region001	Methyltransf_11	PF08241.15	Methyltransferase domain	STRMOE7_RS32325
NZ_CP019779.1.region001	FAD_binding_3	PF01494.22	FAD binding domain	STRMOE7_RS32330
NZ_CP019779.1.region001	DUF2165	PF09933.12	Predicted small integral membrane protein (DUF2165)	STRMOE7_RS32340
NZ_CP019779.1.region001	Trypsin	PF00089.29	Trypsin	STRMOE7_RS32350
NZ_CP019779.1.region001	PI-PLC-X	PF00388.22	Phosphatidylinositol-specific phospholipase C, X domain	STRMOE7_RS32355
NZ_CP019779.1.region001	Methyltransf_33	PF10017.12	Histidine-specific methyltransferase, SAM-dependent	STRMOE7_RS32360
NZ_CP019779.1.region001	FGE-sulfatase	PF03781.19	Sulfatase-modifying factor enzyme 1	STRMOE7_RS32370
NZ_CP019779.1.region001	GCS2	PF04107.16	Glutamate-cysteine ligase family 2(GCS2)	STRMOE7_RS32375
NZ_CP019779.1.region001	Aminotran_1_2	PF00155.24	Aminotransferase class I and II	STRMOE7_RS32380
NZ_CP019779.1.region001	RibD_C	PF01872.20	RibD C-terminal domain	STRMOE7_RS32390
NZ_CP019779.1.region001	Glyco_hydro_18	PF00704.31	Glycosyl hydrolases family 18	STRMOE7_RS32400
NZ_CP019779.1.region001	ADH_zinc_N	PF00107.29	Zinc-binding dehydrogenase	STRMOE7_RS32410
NZ_CP019779.1.region001	Acyl-CoA_dh_N	PF02771.19	Acyl-CoA dehydrogenase, N-terminal domain	STRMOE7_RS32415
NZ_CP019779.1.region001	Acyl-CoA_dh_M	PF02770.22	Acyl-CoA dehydrogenase, middle domain	STRMOE7_RS32415
NZ_CP019779.1.region001	Acyl-CoA_dh_1	PF00441.27	Acyl-CoA dehydrogenase, C-terminal domain	STRMOE7_RS32415
NZ_CP019779.1.region001	Acyl-CoA_dh_N	PF02771.19	Acyl-CoA dehydrogenase, N-terminal domain	STRMOE7_RS32420
NZ_CP019779.1.region001	Acyl-CoA_dh_1	PF00441.27	Acyl-CoA dehydrogenase, C-terminal domain	STRMOE7_RS32420
NZ_CP019779.1.region001	Pro_Al_protease	PF02983.17	Alpha-lytic protease prodomain	STRMOE7_RS32440
NZ_CP019779.1.region001	Trypsin	PF00089.29	Trypsin	STRMOE7_RS32440
NZ_CP020569.1.region001	DUF742	PF05331.14	Protein of unknown function (DUF742)	B1H19_RS20755
NZ_CP020569.1.region001	ATP_bind_1	PF03029.20	Conserved hypothetical ATP binding protein	B1H19_RS20760
NZ_CP020569.1.region001	p450	PF00067.25	Cytochrome P450	B1H19_RS20770
NZ_CP020569.1.region001	ADH_N	PF08240.15	Alcohol dehydrogenase GroES-like domain	B1H19_RS20790
NZ_CP020569.1.region001	Polysacc_deac_1	PF01522.24	Polysaccharide deacetylase	B1H19_RS20815
NZ_CP020569.1.region001	Esterase	PF00756.23	Putative esterase	B1H19_RS20820
NZ_CP020569.1.region001	tRNA_anti-codon	PF01336.28	OB-fold nucleic acid binding domain	B1H19_RS20845
NZ_CP020569.1.region001	Pirin_C	PF05726.16	Pirin C-terminal cupin domain	B1H19_RS20860
NZ_CP020569.1.region001	Resolvase	PF00239.24	Resolvase, N terminal domain	B1H19_RS20865
NZ_CP020569.1.region001	Antibiotic_NAT	PF02522.17	Aminoglycoside 3-N-acetyltransferase	B1H19_RS20885
NZ_CP020569.1.region001	SseB	PF07179.15	SseB protein N-terminal domain	B1H19_RS20905
NZ_CP020569.1.region001	AcylCoA_DH_N	PF12418.11	Acyl-CoA dehydrogenase N terminal	B1H19_RS20910
NZ_CP020569.1.region001	Acyl-CoA_dh_M	PF02770.22	Acyl-CoA dehydrogenase, middle domain	B1H19_RS20910
NZ_CP020569.1.region001	Acyl-CoA_dh_1	PF00441.27	Acyl-CoA dehydrogenase, C-terminal domain	B1H19_RS20910
NZ_CP020569.1.region001	Peptidase_M18	PF02127.18	Aminopeptidase I zinc metalloprotease (M18)	B1H19_RS20915
NZ_CP020569.1.region001	NHL	PF01436.24	NHL repeat	B1H19_RS20945
NZ_CP020569.1.region001	NHL	PF01436.24	NHL repeat	B1H19_RS20945
NZ_CP020569.1.region001	AhpC-TSA	PF00578.24	AhpC/TSA family	B1H19_RS20945
NZ_CP020569.1.region001	CN_hydrolase	PF00795.25	Carbon-nitrogen hydrolase	B1H19_RS20955
NZ_CP020569.1.region001	MDMPI_N	PF11716.11	Mycothiol maleylpyruvate isomerase N-terminal domain	B1H19_RS20960
NZ_CP020569.1.region001	MDMPI_C	PF07398.14	MDMPI C-terminal domain	B1H19_RS20960
NZ_CP020569.1.region001	NUDIX	PF00293.31	NUDIX domain	B1H19_RS40510
NZ_CP020569.1.region001	Acetyltransf_1	PF00583.28	Acetyltransferase (GNAT) family	B1H19_RS40510
NZ_CP020569.1.region001	2-oxoacid_dh	PF00198.26	2-oxoacid dehydrogenases acyltransferase (catalytic domain)	B1H19_RS20985
NZ_CP020569.1.region001	E3_binding	PF02817.20	e3 binding domain	B1H19_RS20985
NZ_CP020569.1.region001	Biotin_lipoyl	PF00364.25	Biotin-requiring enzyme	B1H19_RS20985
NZ_CP020569.1.region001	Transketolase_C	PF02780.23	Transketolase, C-terminal domain	B1H19_RS20990
NZ_CP020569.1.region001	Transket_pyr	PF02779.27	Transketolase, pyrimidine binding domain	B1H19_RS20990
NZ_CP020569.1.region001	E1_dh	PF00676.23	Dehydrogenase E1 component	B1H19_RS20995
NZ_CP020569.1.region001	APH	PF01636.26	Phosphotransferase enzyme family	B1H19_RS21010
NZ_CP020569.1.region002	ECH_1	PF00378.23	Enoyl-CoA hydratase/isomerase	B1H19_RS34740
NZ_CP020569.1.region002	Acyl-CoA_dh_1	PF00441.27	Acyl-CoA dehydrogenase, C-terminal domain	B1H19_RS34745
NZ_CP020569.1.region002	Acyl-CoA_dh_M	PF02770.22	Acyl-CoA dehydrogenase, middle domain	B1H19_RS34745
NZ_CP020569.1.region002	PaaX	PF07848.15	PaaX-like protein	B1H19_RS34750
NZ_CP020569.1.region002	PaaX_C	PF08223.14	PaaX-like protein C-terminal domain	B1H19_RS34750
NZ_CP020569.1.region002	Transglycosylas	PF06737.17	Transglycosylase-like domain	B1H19_RS40520
NZ_CP020569.1.region002	Lactonase	PF10282.12	Lactonase, 7-bladed beta-propeller	B1H19_RS34760
NZ_CP020569.1.region002	LMF1	PF06762.17	Lipase maturation factor	B1H19_RS34770
NZ_CP020569.1.region002	LMF1	PF06762.17	Lipase maturation factor	B1H19_RS34770
NZ_CP020569.1.region002	MDMPI_N	PF11716.11	Mycothiol maleylpyruvate isomerase N-terminal domain	B1H19_RS34780
NZ_CP020569.1.region002	AMP-binding	PF00501.31	AMP-binding enzyme	B1H19_RS34785
NZ_CP020569.1.region002	DUF1330	PF07045.14	Domain of unknown function (DUF1330)	B1H19_RS34790
NZ_CP020569.1.region002	PGA_cap	PF09587.13	Bacterial capsule synthesis protein PGA_cap	B1H19_RS34800
NZ_CP020569.1.region002	p450	PF00067.25	Cytochrome P450	B1H19_RS34820
NZ_CP020569.1.region002	p450	PF00067.25	Cytochrome P450	B1H19_RS34820
NZ_CP020569.1.region002	Pyr_redox_2	PF07992.17	Pyridine nucleotide-disulphide oxidoreductase	B1H19_RS34830
NZ_CP020569.1.region002	Glyco_hydro_92	PF07971.15	Glycosyl hydrolase family 92	B1H19_RS34845
NZ_CP020569.1.region002	Dodecin	PF07311.15	Dodecin	B1H19_RS34855
NZ_CP020569.1.region002	p450	PF00067.25	Cytochrome P450	B1H19_RS34870
NZ_CP020569.1.region002	Flavodoxin_1	PF00258.28	Flavodoxin	B1H19_RS34870
NZ_CP020569.1.region002	FAD_binding_1	PF00667.23	FAD binding domain	B1H19_RS34870
NZ_CP020569.1.region002	NAD_binding_1	PF00175.24	Oxidoreductase NAD-binding domain	B1H19_RS34870
NZ_CP020569.1.region002	DUF2165	PF09933.12	Predicted small integral membrane protein (DUF2165)	B1H19_RS34875
NZ_CP020569.1.region002	PI-PLC-X	PF00388.22	Phosphatidylinositol-specific phospholipase C, X domain	B1H19_RS34890
NZ_CP020569.1.region002	Methyltransf_33	PF10017.12	Histidine-specific methyltransferase, SAM-dependent	B1H19_RS34895
NZ_CP020569.1.region002	FGE-sulfatase	PF03781.19	Sulfatase-modifying factor enzyme 1	B1H19_RS34905
NZ_CP020569.1.region002	GCS2	PF04107.16	Glutamate-cysteine ligase family 2(GCS2)	B1H19_RS34910
NZ_CP020569.1.region002	Aminotran_1_2	PF00155.24	Aminotransferase class I and II	B1H19_RS34915
NZ_CP020569.1.region002	Glyco_hydro_18	PF00704.31	Glycosyl hydrolases family 18	B1H19_RS34925
NZ_CP020569.1.region002	ADH_zinc_N	PF00107.29	Zinc-binding dehydrogenase	B1H19_RS34935
NZ_CP020569.1.region002	Acyl-CoA_dh_N	PF02771.19	Acyl-CoA dehydrogenase, N-terminal domain	B1H19_RS34940
NZ_CP020569.1.region002	Acyl-CoA_dh_M	PF02770.22	Acyl-CoA dehydrogenase, middle domain	B1H19_RS34940
NZ_CP020569.1.region002	Acyl-CoA_dh_1	PF00441.27	Acyl-CoA dehydrogenase, C-terminal domain	B1H19_RS34940
NZ_CP020569.1.region002	Acyl-CoA_dh_N	PF02771.19	Acyl-CoA dehydrogenase, N-terminal domain	B1H19_RS34945
NZ_CP020569.1.region002	Acyl-CoA_dh_1	PF00441.27	Acyl-CoA dehydrogenase, C-terminal domain	B1H19_RS34945
NZ_CP020569.1.region002	Pro_Al_protease	PF02983.17	Alpha-lytic protease prodomain	B1H19_RS34965
NZ_CP020569.1.region002	FGGY_N	PF00370.24	FGGY family of carbohydrate kinases, N-terminal domain	B1H19_RS34985
NZ_CP020569.1.region002	FGGY_C	PF02782.19	FGGY family of carbohydrate kinases, C-terminal domain	B1H19_RS34985
NZ_CP020569.1.region002	FGGY_N	PF00370.24	FGGY family of carbohydrate kinases, N-terminal domain	B1H19_RS34990
NZ_CP020569.1.region002	FGGY_C	PF02782.19	FGGY family of carbohydrate kinases, C-terminal domain	B1H19_RS34990
NZ_CP021080.1.region001	Cupin_2	PF07883.14	Cupin domain	LK06_RS01100
NZ_CP021080.1.region001	GAF	PF01590.29	GAF domain	LK06_RS01110
NZ_CP021080.1.region001	PK_Tyr_Ser-Thr	PF07714.20	Protein tyrosine and serine/threonine kinase	LK06_RS01120
NZ_CP021080.1.region001	Ricin_B_lectin	PF00652.25	Ricin-type beta-trefoil lectin domain	LK06_RS01135
NZ_CP021080.1.region001	Aldo_ket_red	PF00248.24	Aldo/keto reductase family	LK06_RS01140
NZ_CP021080.1.region001	Glyco_hydro_114	PF03537.16	Glycoside-hydrolase family GH114	LK06_RS01145
NZ_CP021080.1.region001	Flavoprotein	PF02441.22	Flavoprotein	LK06_RS01165
NZ_CP021080.1.region001	p450	PF00067.25	Cytochrome P450	LK06_RS01175
NZ_CP021080.1.region001	F420H2_quin_red	PF04075.17	F420H(2)-dependent quinone reductase	LK06_RS01180
NZ_CP021080.1.region001	Putative_PNPOx	PF01243.23	Pyridoxamine 5'-phosphate oxidase	LK06_RS01190
NZ_CP021080.1.region001	ADH_N	PF08240.15	Alcohol dehydrogenase GroES-like domain	LK06_RS01200
NZ_CP021080.1.region001	Epimerase	PF01370.24	NAD dependent epimerase/dehydratase family	LK06_RS01225
NZ_CP021080.1.region001	NAD_binding_1	PF00175.24	Oxidoreductase NAD-binding domain	LK06_RS01230
NZ_CP021080.1.region001	FAD_binding_1	PF00667.23	FAD binding domain	LK06_RS01230
NZ_CP021080.1.region001	Flavodoxin_1	PF00258.28	Flavodoxin	LK06_RS01230
NZ_CP021080.1.region001	p450	PF00067.25	Cytochrome P450	LK06_RS01230
NZ_CP021080.1.region001	ArAE_1	PF06081.14	Aromatic acid exporter family member 1	LK06_RS01245
NZ_CP021080.1.region001	DUF2470	PF10615.12	Domain of unknown function (DUF2470)	LK06_RS01255
NZ_CP021080.1.region001	p450	PF00067.25	Cytochrome P450	LK06_RS01265
NZ_CP021080.1.region001	PIG-L	PF02585.20	GlcNAc-PI de-N-acetylase	LK06_RS01270
NZ_CP021080.1.region001	Amidohydro_2	PF04909.17	Amidohydrolase	LK06_RS01280
NZ_CP021080.1.region001	CBAH	PF02275.21	Linear amide C-N hydrolases, choloylglycine hydrolase family	LK06_RS01285
NZ_CP021080.1.region001	Abhydrolase_1	PF00561.23	alpha/beta hydrolase fold	LK06_RS01290
NZ_CP021080.1.region001	CCG	PF02754.19	Cysteine-rich domain	LK06_RS01295
NZ_CP021080.1.region001	CCG	PF02754.19	Cysteine-rich domain	LK06_RS01295
NZ_CP021080.1.region001	LUD_dom	PF02589.18	LUD domain	LK06_RS01300
NZ_CP021080.1.region001	LUD_dom	PF02589.18	LUD domain	LK06_RS01305
NZ_CP021080.1.region001	Pirin_C	PF05726.16	Pirin C-terminal cupin domain	LK06_RS01335
NZ_CP021080.1.region001	Epimerase	PF01370.24	NAD dependent epimerase/dehydratase family	LK06_RS01345
NZ_CP021080.1.region001	ADH_zinc_N	PF00107.29	Zinc-binding dehydrogenase	LK06_RS01360
NZ_CP021080.1.region001	ADH_N	PF08240.15	Alcohol dehydrogenase GroES-like domain	LK06_RS01360
NZ_CP021080.1.region001	Cupin_2	PF07883.14	Cupin domain	LK06_RS01365
NZ_CP021080.1.region001	CMD	PF02627.23	Carboxymuconolactone decarboxylase family	LK06_RS01370
NZ_CP021978.1.region001	LUD_dom	PF02589.18	LUD domain	CEB94_RS37135
NZ_CP021978.1.region001	LUD_dom	PF02589.18	LUD domain	CEB94_RS37140
NZ_CP021978.1.region001	CCG	PF02754.19	Cysteine-rich domain	CEB94_RS37145
NZ_CP021978.1.region001	CCG	PF02754.19	Cysteine-rich domain	CEB94_RS37145
NZ_CP021978.1.region001	FGGY_C	PF02782.19	FGGY family of carbohydrate kinases, C-terminal domain	CEB94_RS37150
NZ_CP021978.1.region001	FGGY_N	PF00370.24	FGGY family of carbohydrate kinases, N-terminal domain	CEB94_RS37150
NZ_CP021978.1.region001	Aldolase_II	PF00596.24	Class II Aldolase and Adducin N-terminal domain	CEB94_RS37155
NZ_CP021978.1.region001	AP_endonuc_2	PF01261.27	Xylose isomerase-like TIM barrel	CEB94_RS37160
NZ_CP021978.1.region001	rhaM	PF05336.16	L-rhamnose mutarotase	CEB94_RS37185
NZ_CP021978.1.region001	Abhydrolase_1	PF00561.23	alpha/beta hydrolase fold	CEB94_RS37200
NZ_CP021978.1.region001	PIG-L	PF02585.20	GlcNAc-PI de-N-acetylase	CEB94_RS37205
NZ_CP021978.1.region001	p450	PF00067.25	Cytochrome P450	CEB94_RS37220
NZ_CP021978.1.region001	DUF2470	PF10615.12	Domain of unknown function (DUF2470)	CEB94_RS37230
NZ_CP021978.1.region001	Lactonase	PF10282.12	Lactonase, 7-bladed beta-propeller	CEB94_RS37235
NZ_CP021978.1.region001	ArAE_1	PF06081.14	Aromatic acid exporter family member 1	CEB94_RS37245
NZ_CP021978.1.region001	p450	PF00067.25	Cytochrome P450	CEB94_RS37260
NZ_CP021978.1.region001	Flavodoxin_1	PF00258.28	Flavodoxin	CEB94_RS37260
NZ_CP021978.1.region001	FAD_binding_1	PF00667.23	FAD binding domain	CEB94_RS37260
NZ_CP021978.1.region001	NAD_binding_1	PF00175.24	Oxidoreductase NAD-binding domain	CEB94_RS37260
NZ_CP021978.1.region001	APH	PF01636.26	Phosphotransferase enzyme family	CEB94_RS37265
NZ_CP021978.1.region001	Epimerase	PF01370.24	NAD dependent epimerase/dehydratase family	CEB94_RS37275
NZ_CP021978.1.region001	PHP	PF02811.22	PHP domain	CEB94_RS37290
NZ_CP021978.1.region001	VanZ	PF04892.15	VanZ like family	CEB94_RS37305
NZ_CP021978.1.region001	Aldedh	PF00171.25	Aldehyde dehydrogenase family	CEB94_RS37325
NZ_CP021978.1.region001	ADH_N	PF08240.15	Alcohol dehydrogenase GroES-like domain	CEB94_RS37330
NZ_CP021978.1.region001	ADH_zinc_N	PF00107.29	Zinc-binding dehydrogenase	CEB94_RS37330
NZ_CP021978.1.region001	ADH_N	PF08240.15	Alcohol dehydrogenase GroES-like domain	CEB94_RS37335
NZ_CP021978.1.region001	DUF742	PF05331.14	Protein of unknown function (DUF742)	CEB94_RS37355
NZ_CP021978.1.region001	ATP_bind_1	PF03029.20	Conserved hypothetical ATP binding protein	CEB94_RS37360
NZ_CP021978.1.region001	F420H2_quin_red	PF04075.17	F420H(2)-dependent quinone reductase	CEB94_RS37395
NZ_CP021978.1.region001	LysE	PF01810.21	LysE type translocator	CEB94_RS37400
NZ_CP022433.1.region001	Cupin_2	PF07883.14	Cupin domain	LK07_RS02190
NZ_CP022433.1.region001	GAF	PF01590.29	GAF domain	LK07_RS02200
NZ_CP022433.1.region001	PK_Tyr_Ser-Thr	PF07714.20	Protein tyrosine and serine/threonine kinase	LK07_RS02210
NZ_CP022433.1.region001	Ricin_B_lectin	PF00652.25	Ricin-type beta-trefoil lectin domain	LK07_RS02225
NZ_CP022433.1.region001	Aldo_ket_red	PF00248.24	Aldo/keto reductase family	LK07_RS02230
NZ_CP022433.1.region001	Glyco_hydro_114	PF03537.16	Glycoside-hydrolase family GH114	LK07_RS02235
NZ_CP022433.1.region001	Flavoprotein	PF02441.22	Flavoprotein	LK07_RS02255
NZ_CP022433.1.region001	p450	PF00067.25	Cytochrome P450	LK07_RS02265
NZ_CP022433.1.region001	F420H2_quin_red	PF04075.17	F420H(2)-dependent quinone reductase	LK07_RS02270
NZ_CP022433.1.region001	Putative_PNPOx	PF01243.23	Pyridoxamine 5'-phosphate oxidase	LK07_RS02280
NZ_CP022433.1.region001	ADH_N	PF08240.15	Alcohol dehydrogenase GroES-like domain	LK07_RS02290
NZ_CP022433.1.region001	Epimerase	PF01370.24	NAD dependent epimerase/dehydratase family	LK07_RS02315
NZ_CP022433.1.region001	NAD_binding_1	PF00175.24	Oxidoreductase NAD-binding domain	LK07_RS02320
NZ_CP022433.1.region001	FAD_binding_1	PF00667.23	FAD binding domain	LK07_RS02320
NZ_CP022433.1.region001	Flavodoxin_1	PF00258.28	Flavodoxin	LK07_RS02320
NZ_CP022433.1.region001	p450	PF00067.25	Cytochrome P450	LK07_RS02320
NZ_CP022433.1.region001	ArAE_1	PF06081.14	Aromatic acid exporter family member 1	LK07_RS02335
NZ_CP022433.1.region001	DUF2470	PF10615.12	Domain of unknown function (DUF2470)	LK07_RS02345
NZ_CP022433.1.region001	p450	PF00067.25	Cytochrome P450	LK07_RS02355
NZ_CP022433.1.region001	PIG-L	PF02585.20	GlcNAc-PI de-N-acetylase	LK07_RS02360
NZ_CP022433.1.region001	Amidohydro_2	PF04909.17	Amidohydrolase	LK07_RS02370
NZ_CP022433.1.region001	CBAH	PF02275.21	Linear amide C-N hydrolases, choloylglycine hydrolase family	LK07_RS02375
NZ_CP022433.1.region001	Abhydrolase_1	PF00561.23	alpha/beta hydrolase fold	LK07_RS02380
NZ_CP022433.1.region001	CCG	PF02754.19	Cysteine-rich domain	LK07_RS02385
NZ_CP022433.1.region001	CCG	PF02754.19	Cysteine-rich domain	LK07_RS02385
NZ_CP022433.1.region001	LUD_dom	PF02589.18	LUD domain	LK07_RS02390
NZ_CP022433.1.region001	LUD_dom	PF02589.18	LUD domain	LK07_RS02395
NZ_CP022433.1.region001	Pirin_C	PF05726.16	Pirin C-terminal cupin domain	LK07_RS02425
NZ_CP022433.1.region001	Epimerase	PF01370.24	NAD dependent epimerase/dehydratase family	LK07_RS02435
NZ_CP022433.1.region001	ADH_zinc_N	PF00107.29	Zinc-binding dehydrogenase	LK07_RS02450
NZ_CP022433.1.region001	ADH_N	PF08240.15	Alcohol dehydrogenase GroES-like domain	LK07_RS02450
NZ_CP022433.1.region001	Cupin_2	PF07883.14	Cupin domain	LK07_RS02455
NZ_CP022433.1.region001	CMD	PF02627.23	Carboxymuconolactone decarboxylase family	LK07_RS02460
NZ_CP022545.1.region001	DUF429	PF04250.16	Protein of unknown function (DUF429)	CGL27_RS45360
NZ_CP022545.1.region001	Peptidase_M23	PF01551.25	Peptidase family M23	CGL27_RS45365
NZ_CP022545.1.region001	Transglycosylas	PF06737.17	Transglycosylase-like domain	CGL27_RS45365
NZ_CP022545.1.region001	MOSC_N	PF03476.19	MOSC N-terminal beta barrel domain	CGL27_RS45370
NZ_CP022545.1.region001	MOSC	PF03473.20	MOSC domain	CGL27_RS45370
NZ_CP022545.1.region001	AsnC_trans_reg	PF01037.24	Lrp/AsnC ligand binding domain	CGL27_RS45380
NZ_CP022545.1.region001	AsnC_trans_reg	PF01037.24	Lrp/AsnC ligand binding domain	CGL27_RS45380
NZ_CP022545.1.region001	DUF397	PF04149.15	Domain of unknown function (DUF397)	CGL27_RS45395
NZ_CP022545.1.region001	Aminotran_1_2	PF00155.24	Aminotransferase class I and II	CGL27_RS45410
NZ_CP022545.1.region001	Aminotran_3	PF00202.24	Aminotransferase class-III	CGL27_RS45455
NZ_CP022545.1.region001	Aldedh	PF00171.25	Aldehyde dehydrogenase family	CGL27_RS45460
NZ_CP022545.1.region001	TerD	PF02342.21	TerD domain	CGL27_RS45465
NZ_CP022545.1.region001	CAP	PF00188.29	Cysteine-rich secretory protein family	CGL27_RS45465
NZ_CP022545.1.region001	CAP	PF00188.29	Cysteine-rich secretory protein family	CGL27_RS45465
NZ_CP022545.1.region001	PG_binding_1	PF01471.21	Putative peptidoglycan binding domain	CGL27_RS45470
NZ_CP022545.1.region001	FAD_binding_3	PF01494.22	FAD binding domain	CGL27_RS45475
NZ_CP022545.1.region001	FGGY_N	PF00370.24	FGGY family of carbohydrate kinases, N-terminal domain	CGL27_RS45490
NZ_CP022545.1.region001	FGGY_C	PF02782.19	FGGY family of carbohydrate kinases, C-terminal domain	CGL27_RS45490
NZ_CP022545.1.region001	DAO	PF01266.27	FAD dependent oxidoreductase	CGL27_RS45495
NZ_CP022545.1.region001	Fer2_BFD	PF04324.18	BFD-like [2Fe-2S] binding domain	CGL27_RS45495
NZ_CP022545.1.region001	Pyr_redox_2	PF07992.17	Pyridine nucleotide-disulphide oxidoreductase	CGL27_RS45500
NZ_CP022545.1.region001	Pyr_redox_2	PF07992.17	Pyridine nucleotide-disulphide oxidoreductase	CGL27_RS45510
NZ_CP022545.1.region001	Pyr_redox_dim	PF02852.25	Pyridine nucleotide-disulphide oxidoreductase, dimerisation domain	CGL27_RS45510
NZ_CP022545.1.region001	GAF	PF01590.29	GAF domain	CGL27_RS45515
NZ_CP022545.1.region001	Lactamase_B	PF00753.30	Metallo-beta-lactamase superfamily	CGL27_RS45520
NZ_CP022545.1.region001	Pyr_redox_2	PF07992.17	Pyridine nucleotide-disulphide oxidoreductase	CGL27_RS45525
NZ_CP022545.1.region001	Pyr_redox_2	PF07992.17	Pyridine nucleotide-disulphide oxidoreductase	CGL27_RS45525
NZ_CP022545.1.region001	Amino_oxidase	PF01593.27	Flavin containing amine oxidoreductase	CGL27_RS45540
NZ_CP022545.1.region001	Peptidase_M23	PF01551.25	Peptidase family M23	CGL27_RS45545
NZ_CP022545.1.region001	Transglycosylas	PF06737.17	Transglycosylase-like domain	CGL27_RS45545
NZ_CP022545.1.region001	Methyltransf_33	PF10017.12	Histidine-specific methyltransferase, SAM-dependent	CGL27_RS45550
NZ_CP023992.1.region001	NrfD	PF03916.17	Polysulphide reductase, NrfD	SMALA_RS37140
NZ_CP023992.1.region001	Molydop_binding	PF01568.24	Molydopterin dinucleotide binding domain	SMALA_RS37150
NZ_CP023992.1.region001	Molybdopterin	PF00384.25	Molybdopterin oxidoreductase	SMALA_RS37150
NZ_CP023992.1.region001	Molybdop_Fe4S4	PF04879.19	Molybdopterin oxidoreductase Fe4S4 domain	SMALA_RS37150
NZ_CP023992.1.region001	DUF429	PF04250.16	Protein of unknown function (DUF429)	SMALA_RS37155
NZ_CP023992.1.region001	Peptidase_M23	PF01551.25	Peptidase family M23	SMALA_RS37160
NZ_CP023992.1.region001	Transglycosylas	PF06737.17	Transglycosylase-like domain	SMALA_RS37160
NZ_CP023992.1.region001	MOSC_N	PF03476.19	MOSC N-terminal beta barrel domain	SMALA_RS37165
NZ_CP023992.1.region001	MOSC	PF03473.20	MOSC domain	SMALA_RS37165
NZ_CP023992.1.region001	DUF397	PF04149.15	Domain of unknown function (DUF397)	SMALA_RS37180
NZ_CP023992.1.region001	Aminotran_1_2	PF00155.24	Aminotransferase class I and II	SMALA_RS37195
NZ_CP023992.1.region001	Aminotran_3	PF00202.24	Aminotransferase class-III	SMALA_RS37240
NZ_CP023992.1.region001	Aldedh	PF00171.25	Aldehyde dehydrogenase family	SMALA_RS37245
NZ_CP023992.1.region001	TerD	PF02342.21	TerD domain	SMALA_RS37250
NZ_CP023992.1.region001	CAP	PF00188.29	Cysteine-rich secretory protein family	SMALA_RS37250
NZ_CP023992.1.region001	CAP	PF00188.29	Cysteine-rich secretory protein family	SMALA_RS37250
NZ_CP023992.1.region001	PG_binding_1	PF01471.21	Putative peptidoglycan binding domain	SMALA_RS37255
NZ_CP023992.1.region001	FAD_binding_3	PF01494.22	FAD binding domain	SMALA_RS37260
NZ_CP023992.1.region001	FGGY_N	PF00370.24	FGGY family of carbohydrate kinases, N-terminal domain	SMALA_RS37275
NZ_CP023992.1.region001	FGGY_C	PF02782.19	FGGY family of carbohydrate kinases, C-terminal domain	SMALA_RS37275
NZ_CP023992.1.region001	DAO	PF01266.27	FAD dependent oxidoreductase	SMALA_RS37280
NZ_CP023992.1.region001	Fer2_BFD	PF04324.18	BFD-like [2Fe-2S] binding domain	SMALA_RS37280
NZ_CP023992.1.region001	Pyr_redox_2	PF07992.17	Pyridine nucleotide-disulphide oxidoreductase	SMALA_RS37285
NZ_CP023992.1.region001	Pyr_redox_2	PF07992.17	Pyridine nucleotide-disulphide oxidoreductase	SMALA_RS37295
NZ_CP023992.1.region001	Pyr_redox_dim	PF02852.25	Pyridine nucleotide-disulphide oxidoreductase, dimerisation domain	SMALA_RS37295
NZ_CP023992.1.region001	Lactamase_B	PF00753.30	Metallo-beta-lactamase superfamily	SMALA_RS37305
NZ_CP023992.1.region001	Pyr_redox_2	PF07992.17	Pyridine nucleotide-disulphide oxidoreductase	SMALA_RS37310
NZ_CP023992.1.region001	Pyr_redox_2	PF07992.17	Pyridine nucleotide-disulphide oxidoreductase	SMALA_RS37310
NZ_CP023992.1.region001	NMO	PF03060.18	Nitronate monooxygenase	SMALA_RS37315
NZ_CP023992.1.region001	CoA_trans	PF01144.26	Coenzyme A transferase	SMALA_RS37320
NZ_CP023992.1.region001	CoA_trans	PF01144.26	Coenzyme A transferase	SMALA_RS37325
NZ_CP023992.1.region001	ECH_1	PF00378.23	Enoyl-CoA hydratase/isomerase	SMALA_RS37330
NZ_CP023992.1.region001	adh_short	PF00106.28	short chain dehydrogenase	SMALA_RS37340
NZ_CP023992.1.region001	Beta-lactamase	PF00144.27	Beta-lactamase	SMALA_RS37345
NZ_CP025018.1.region001	Beta-lactamase	PF00144.27	Beta-lactamase	CFP59_RS06485
NZ_CP025018.1.region001	adh_short	PF00106.28	short chain dehydrogenase	CFP59_RS06490
NZ_CP025018.1.region001	ECH_1	PF00378.23	Enoyl-CoA hydratase/isomerase	CFP59_RS06500
NZ_CP025018.1.region001	CoA_trans	PF01144.26	Coenzyme A transferase	CFP59_RS06505
NZ_CP025018.1.region001	CoA_trans	PF01144.26	Coenzyme A transferase	CFP59_RS06510
NZ_CP025018.1.region001	NMO	PF03060.18	Nitronate monooxygenase	CFP59_RS06515
NZ_CP025018.1.region001	Pyr_redox_2	PF07992.17	Pyridine nucleotide-disulphide oxidoreductase	CFP59_RS06520
NZ_CP025018.1.region001	Pyr_redox_2	PF07992.17	Pyridine nucleotide-disulphide oxidoreductase	CFP59_RS06520
NZ_CP025018.1.region001	Lactamase_B	PF00753.30	Metallo-beta-lactamase superfamily	CFP59_RS06525
NZ_CP025018.1.region001	Pyr_redox_dim	PF02852.25	Pyridine nucleotide-disulphide oxidoreductase, dimerisation domain	CFP59_RS06535
NZ_CP025018.1.region001	Pyr_redox_2	PF07992.17	Pyridine nucleotide-disulphide oxidoreductase	CFP59_RS06535
NZ_CP025018.1.region001	Pyr_redox_2	PF07992.17	Pyridine nucleotide-disulphide oxidoreductase	CFP59_RS06545
NZ_CP025018.1.region001	Fer2_BFD	PF04324.18	BFD-like [2Fe-2S] binding domain	CFP59_RS06550
NZ_CP025018.1.region001	DAO	PF01266.27	FAD dependent oxidoreductase	CFP59_RS06550
NZ_CP025018.1.region001	FGGY_C	PF02782.19	FGGY family of carbohydrate kinases, C-terminal domain	CFP59_RS06555
NZ_CP025018.1.region001	FGGY_N	PF00370.24	FGGY family of carbohydrate kinases, N-terminal domain	CFP59_RS06555
NZ_CP025018.1.region001	FAD_binding_3	PF01494.22	FAD binding domain	CFP59_RS06570
NZ_CP025018.1.region001	FAD_binding_3	PF01494.22	FAD binding domain	CFP59_RS06570
NZ_CP025018.1.region001	PG_binding_1	PF01471.21	Putative peptidoglycan binding domain	CFP59_RS06575
NZ_CP025018.1.region001	CAP	PF00188.29	Cysteine-rich secretory protein family	CFP59_RS06580
NZ_CP025018.1.region001	CAP	PF00188.29	Cysteine-rich secretory protein family	CFP59_RS06580
NZ_CP025018.1.region001	TerD	PF02342.21	TerD domain	CFP59_RS06580
NZ_CP025018.1.region001	Aldedh	PF00171.25	Aldehyde dehydrogenase family	CFP59_RS06585
NZ_CP025018.1.region001	Aminotran_3	PF00202.24	Aminotransferase class-III	CFP59_RS06590
NZ_CP025018.1.region001	Aminotran_1_2	PF00155.24	Aminotransferase class I and II	CFP59_RS06635
NZ_CP025018.1.region001	DUF397	PF04149.15	Domain of unknown function (DUF397)	CFP59_RS06650
NZ_CP025018.1.region001	MOSC	PF03473.20	MOSC domain	CFP59_RS06665
NZ_CP025018.1.region001	MOSC_N	PF03476.19	MOSC N-terminal beta barrel domain	CFP59_RS06665
NZ_CP025018.1.region001	Transglycosylas	PF06737.17	Transglycosylase-like domain	CFP59_RS06670
NZ_CP025018.1.region001	Peptidase_M23	PF01551.25	Peptidase family M23	CFP59_RS06670
NZ_CP025018.1.region001	DUF429	PF04250.16	Protein of unknown function (DUF429)	CFP59_RS06675
NZ_CP025018.1.region001	Molybdop_Fe4S4	PF04879.19	Molybdopterin oxidoreductase Fe4S4 domain	CFP59_RS06680
NZ_CP025018.1.region001	Molybdopterin	PF00384.25	Molybdopterin oxidoreductase	CFP59_RS06680
NZ_CP025018.1.region001	Molydop_binding	PF01568.24	Molydopterin dinucleotide binding domain	CFP59_RS06680
NZ_CP025018.1.region001	NrfD	PF03916.17	Polysulphide reductase, NrfD	CFP59_RS06690
NZ_CP026121.1.region001	LUD_dom	PF02589.18	LUD domain	C1703_RS37195
NZ_CP026121.1.region001	LUD_dom	PF02589.18	LUD domain	C1703_RS37200
NZ_CP026121.1.region001	CCG	PF02754.19	Cysteine-rich domain	C1703_RS37205
NZ_CP026121.1.region001	CCG	PF02754.19	Cysteine-rich domain	C1703_RS37205
NZ_CP026121.1.region001	FGGY_C	PF02782.19	FGGY family of carbohydrate kinases, C-terminal domain	C1703_RS37210
NZ_CP026121.1.region001	FGGY_N	PF00370.24	FGGY family of carbohydrate kinases, N-terminal domain	C1703_RS37210
NZ_CP026121.1.region001	Aldolase_II	PF00596.24	Class II Aldolase and Adducin N-terminal domain	C1703_RS37215
NZ_CP026121.1.region001	AP_endonuc_2	PF01261.27	Xylose isomerase-like TIM barrel	C1703_RS37220
NZ_CP026121.1.region001	rhaM	PF05336.16	L-rhamnose mutarotase	C1703_RS37245
NZ_CP026121.1.region001	Abhydrolase_1	PF00561.23	alpha/beta hydrolase fold	C1703_RS37260
NZ_CP026121.1.region001	PIG-L	PF02585.20	GlcNAc-PI de-N-acetylase	C1703_RS37265
NZ_CP026121.1.region001	p450	PF00067.25	Cytochrome P450	C1703_RS37280
NZ_CP026121.1.region001	DUF2470	PF10615.12	Domain of unknown function (DUF2470)	C1703_RS37290
NZ_CP026121.1.region001	Lactonase	PF10282.12	Lactonase, 7-bladed beta-propeller	C1703_RS37295
NZ_CP026121.1.region001	ArAE_1	PF06081.14	Aromatic acid exporter family member 1	C1703_RS37300
NZ_CP026121.1.region001	DUF3626	PF12294.11	Protein of unknown function (DUF3626)	C1703_RS37310
NZ_CP026121.1.region001	DUF3626	PF12294.11	Protein of unknown function (DUF3626)	C1703_RS37310
NZ_CP026121.1.region001	p450	PF00067.25	Cytochrome P450	C1703_RS37320
NZ_CP026121.1.region001	Flavodoxin_1	PF00258.28	Flavodoxin	C1703_RS37320
NZ_CP026121.1.region001	FAD_binding_1	PF00667.23	FAD binding domain	C1703_RS37320
NZ_CP026121.1.region001	NAD_binding_1	PF00175.24	Oxidoreductase NAD-binding domain	C1703_RS37320
NZ_CP026121.1.region001	APH	PF01636.26	Phosphotransferase enzyme family	C1703_RS37325
NZ_CP026121.1.region001	Epimerase	PF01370.24	NAD dependent epimerase/dehydratase family	C1703_RS37335
NZ_CP026121.1.region001	ArAE_1	PF06081.14	Aromatic acid exporter family member 1	C1703_RS37340
NZ_CP026121.1.region001	PHP	PF02811.22	PHP domain	C1703_RS37350
NZ_CP026121.1.region001	VanZ	PF04892.15	VanZ like family	C1703_RS37365
NZ_CP026121.1.region001	Aldedh	PF00171.25	Aldehyde dehydrogenase family	C1703_RS37390
NZ_CP026121.1.region001	ADH_N	PF08240.15	Alcohol dehydrogenase GroES-like domain	C1703_RS37395
NZ_CP026121.1.region001	ADH_zinc_N	PF00107.29	Zinc-binding dehydrogenase	C1703_RS37395
NZ_CP026121.1.region001	CBM_X2	PF03442.17	Carbohydrate binding domain X2	C1703_RS37410
NZ_CP026121.1.region001	Cellulase	PF00150.21	Cellulase (glycosyl hydrolase family 5)	C1703_RS37410
NZ_CP026121.1.region001	Glyco_hydro_43	PF04616.17	Glycosyl hydrolases family 43	C1703_RS37415
NZ_CP026121.1.region001	Melibiase	PF02065.21	Melibiase	C1703_RS37420
NZ_CP026121.1.region001	Glyco_hydro_42	PF02449.18	Beta-galactosidase	C1703_RS40055
NZ_CP026121.1.region001	Aldo_ket_red	PF00248.24	Aldo/keto reductase family	C1703_RS37435
NZ_CP026121.1.region001	ADH_N	PF08240.15	Alcohol dehydrogenase GroES-like domain	C1703_RS37445
NZ_CP027858.1.region001	CN_hydrolase	PF00795.25	Carbon-nitrogen hydrolase	CRV15_RS26940
NZ_CP027858.1.region001	Aldedh	PF00171.25	Aldehyde dehydrogenase family	CRV15_RS26960
NZ_CP027858.1.region001	Glucosamine_iso	PF01182.23	Glucosamine-6-phosphate isomerases/6-phosphogluconolactonase	CRV15_RS26965
NZ_CP027858.1.region001	Dak2	PF02734.20	DAK2 domain	CRV15_RS26990
NZ_CP027858.1.region001	DUF1702	PF08012.14	Protein of unknown function (DUF1702)	CRV15_RS27000
NZ_CP027858.1.region001	NAD_binding_4	PF07993.15	Male sterility protein	CRV15_RS27005
NZ_CP027858.1.region001	Polyketide_cyc	PF03364.23	Polyketide cyclase / dehydrase and lipid transport	CRV15_RS27010
NZ_CP027858.1.region001	Acyl-CoA_dh_M	PF02770.22	Acyl-CoA dehydrogenase, middle domain	CRV15_RS27015
NZ_CP027858.1.region001	Acyl-CoA_dh_N	PF02771.19	Acyl-CoA dehydrogenase, N-terminal domain	CRV15_RS27015
NZ_CP027858.1.region001	Aminotran_3	PF00202.24	Aminotransferase class-III	CRV15_RS27045
NZ_CP027858.1.region001	Methyltransf_11	PF08241.15	Methyltransferase domain	CRV15_RS27050
NZ_CP027858.1.region001	B12-binding	PF02310.22	B12 binding domain	CRV15_RS27060
NZ_CP027858.1.region001	Radical_SAM	PF04055.24	Radical SAM superfamily	CRV15_RS27060
NZ_CP027858.1.region001	Radical_SAM	PF04055.24	Radical SAM superfamily	CRV15_RS27065
NZ_CP027858.1.region001	APH	PF01636.26	Phosphotransferase enzyme family	CRV15_RS27070
NZ_CP027858.1.region001	UDPGT	PF00201.21	UDP-glucoronosyl and UDP-glucosyl transferase	CRV15_RS27100
NZ_CP027858.1.region001	2OG-FeII_Oxy	PF03171.23	2OG-Fe(II) oxygenase superfamily	CRV15_RS27120
NZ_CP027858.1.region001	Globin	PF00042.25	Globin	CRV15_RS27130
NZ_CP027858.1.region001	NAD_binding_1	PF00175.24	Oxidoreductase NAD-binding domain	CRV15_RS27130
NZ_CP027858.1.region001	cNMP_binding	PF00027.32	Cyclic nucleotide-binding domain	CRV15_RS27140
NZ_CP027858.1.region001	Phosphoesterase	PF04185.17	Phosphoesterase family	CRV15_RS27150
NZ_CP027858.1.region001	PHP	PF02811.22	PHP domain	CRV15_RS27160
NZ_CP027858.1.region001	ArAE_1	PF06081.14	Aromatic acid exporter family member 1	CRV15_RS27165
NZ_CP027858.1.region001	Metallophos	PF00149.31	Calcineurin-like phosphoesterase	CRV15_RS27200
NZ_CP028834.1.region001	Acetyltransf_1	PF00583.28	Acetyltransferase (GNAT) family	DBP13_RS03685
NZ_CP028834.1.region001	DUF1304	PF06993.15	Protein of unknown function (DUF1304)	DBP13_RS03690
NZ_CP028834.1.region001	ADH_N	PF08240.15	Alcohol dehydrogenase GroES-like domain	DBP13_RS03705
NZ_CP028834.1.region001	GTP_EFTU_D3	PF03143.20	Elongation factor Tu C-terminal domain	DBP13_RS03715
NZ_CP028834.1.region001	GTP_EFTU	PF00009.30	Elongation factor Tu GTP binding domain	DBP13_RS03715
NZ_CP028834.1.region001	GTP_EFTU	PF00009.30	Elongation factor Tu GTP binding domain	DBP13_RS03725
NZ_CP028834.1.region001	Proton_antipo_M	PF00361.23	Proton-conducting membrane transporter	DBP13_RS03735
NZ_CP028834.1.region001	Oxidored_q2	PF00420.27	NADH-ubiquinone/plastoquinone oxidoreductase chain 4L	DBP13_RS03740
NZ_CP028834.1.region001	VanZ	PF04892.15	VanZ like family	DBP13_RS03765
NZ_CP028834.1.region001	Glyco_hydro_16	PF00722.24	Glycosyl hydrolases family 16	DBP13_RS03770
NZ_CP028834.1.region001	PHP	PF02811.22	PHP domain	DBP13_RS03775
NZ_CP028834.1.region001	adh_short	PF00106.28	short chain dehydrogenase	DBP13_RS03785
NZ_CP028834.1.region001	Epimerase	PF01370.24	NAD dependent epimerase/dehydratase family	DBP13_RS03795
NZ_CP028834.1.region001	APH	PF01636.26	Phosphotransferase enzyme family	DBP13_RS03810
NZ_CP028834.1.region001	FAD_binding_1	PF00667.23	FAD binding domain	DBP13_RS03815
NZ_CP028834.1.region001	Flavodoxin_1	PF00258.28	Flavodoxin	DBP13_RS03815
NZ_CP028834.1.region001	p450	PF00067.25	Cytochrome P450	DBP13_RS03815
NZ_CP028834.1.region001	Alpha-amylase	PF00128.27	Alpha amylase, catalytic domain	DBP13_RS03825
NZ_CP028834.1.region001	DUF3459	PF11941.11	Domain of unknown function (DUF3459)	DBP13_RS03825
NZ_CP028834.1.region001	DUF3626	PF12294.11	Protein of unknown function (DUF3626)	DBP13_RS03835
NZ_CP028834.1.region001	DUF3626	PF12294.11	Protein of unknown function (DUF3626)	DBP13_RS03835
NZ_CP028834.1.region001	MDMPI_N	PF11716.11	Mycothiol maleylpyruvate isomerase N-terminal domain	DBP13_RS03845
NZ_CP028834.1.region001	ArAE_1	PF06081.14	Aromatic acid exporter family member 1	DBP13_RS03850
NZ_CP028834.1.region001	Lactonase	PF10282.12	Lactonase, 7-bladed beta-propeller	DBP13_RS03855
NZ_CP028834.1.region001	DUF2470	PF10615.12	Domain of unknown function (DUF2470)	DBP13_RS03860
NZ_CP028834.1.region001	p450	PF00067.25	Cytochrome P450	DBP13_RS03870
NZ_CP028834.1.region001	Abhydrolase_1	PF00561.23	alpha/beta hydrolase fold	DBP13_RS03890
NZ_CP028834.1.region001	rhaM	PF05336.16	L-rhamnose mutarotase	DBP13_RS03905
NZ_CP028834.1.region001	AP_endonuc_2	PF01261.27	Xylose isomerase-like TIM barrel	DBP13_RS03930
NZ_CP028834.1.region001	Aldolase_II	PF00596.24	Class II Aldolase and Adducin N-terminal domain	DBP13_RS03935
NZ_CP028834.1.region001	FGGY_N	PF00370.24	FGGY family of carbohydrate kinases, N-terminal domain	DBP13_RS03940
NZ_CP028834.1.region001	FGGY_C	PF02782.19	FGGY family of carbohydrate kinases, C-terminal domain	DBP13_RS03940
NZ_CP028834.1.region001	CCG	PF02754.19	Cysteine-rich domain	DBP13_RS03945
NZ_CP028834.1.region001	CCG	PF02754.19	Cysteine-rich domain	DBP13_RS03945
NZ_CP028834.1.region001	LUD_dom	PF02589.18	LUD domain	DBP13_RS03950
NZ_CP028834.1.region001	LUD_dom	PF02589.18	LUD domain	DBP13_RS03955
NZ_CP028834.1.region001	Bac_rhamnosid	PF05592.14	Bacterial alpha-L-rhamnosidase concanavalin-like domain	DBP13_RS03960
NZ_CP029241.1.region001	AMP-binding	PF00501.31	AMP-binding enzyme	DEH18_RS12970
NZ_CP029241.1.region001	AMP-binding	PF00501.31	AMP-binding enzyme	DEH18_RS12980
NZ_CP029241.1.region001	Acyl-CoA_dh_N	PF02771.19	Acyl-CoA dehydrogenase, N-terminal domain	DEH18_RS12985
NZ_CP029241.1.region001	Acyl-CoA_dh_M	PF02770.22	Acyl-CoA dehydrogenase, middle domain	DEH18_RS12985
NZ_CP029241.1.region001	Acyl-CoA_dh_1	PF00441.27	Acyl-CoA dehydrogenase, C-terminal domain	DEH18_RS12985
NZ_CP029241.1.region001	Acyl-CoA_dh_1	PF00441.27	Acyl-CoA dehydrogenase, C-terminal domain	DEH18_RS12990
NZ_CP029241.1.region001	Acyl-CoA_dh_N	PF02771.19	Acyl-CoA dehydrogenase, N-terminal domain	DEH18_RS12995
NZ_CP029241.1.region001	Acyl-CoA_dh_1	PF00441.27	Acyl-CoA dehydrogenase, C-terminal domain	DEH18_RS12995
NZ_CP029241.1.region001	ECH_1	PF00378.23	Enoyl-CoA hydratase/isomerase	DEH18_RS13000
NZ_CP029241.1.region001	Acyl-CoA_dh_N	PF02771.19	Acyl-CoA dehydrogenase, N-terminal domain	DEH18_RS13005
NZ_CP029241.1.region001	Acyl-CoA_dh_M	PF02770.22	Acyl-CoA dehydrogenase, middle domain	DEH18_RS13005
NZ_CP029241.1.region001	Acyl-CoA_dh_1	PF00441.27	Acyl-CoA dehydrogenase, C-terminal domain	DEH18_RS13005
NZ_CP029241.1.region001	Meth_synt_2	PF01717.21	Cobalamin-independent synthase, Catalytic domain	DEH18_RS13010
NZ_CP029241.1.region001	Meth_synt_1	PF08267.15	Cobalamin-independent synthase, N-terminal domain	DEH18_RS13010
NZ_CP029241.1.region001	NUDIX	PF00293.31	NUDIX domain	DEH18_RS13015
NZ_CP029241.1.region001	p450	PF00067.25	Cytochrome P450	DEH18_RS13025
NZ_CP029241.1.region001	Lactamase_B	PF00753.30	Metallo-beta-lactamase superfamily	DEH18_RS13035
NZ_CP029241.1.region001	Amino_oxidase	PF01593.27	Flavin containing amine oxidoreductase	DEH18_RS13045
NZ_CP029241.1.region001	Polyketide_cyc2	PF10604.12	Polyketide cyclase / dehydrase and lipid transport	DEH18_RS13050
NZ_CP029241.1.region001	adh_short	PF00106.28	short chain dehydrogenase	DEH18_RS13055
NZ_CP029241.1.region001	DHDPS	PF00701.25	Dihydrodipicolinate synthetase family	DEH18_RS13065
NZ_CP029241.1.region001	NanE	PF04131.17	Putative N-acetylmannosamine-6-phosphate epimerase	DEH18_RS13075
NZ_CP029241.1.region001	p450	PF00067.25	Cytochrome P450	DEH18_RS13115
NZ_CP029241.1.region001	NAD_binding_1	PF00175.24	Oxidoreductase NAD-binding domain	DEH18_RS13125
NZ_CP029241.1.region001	Fer2	PF00111.30	2Fe-2S iron-sulfur cluster binding domain	DEH18_RS13125
NZ_CP029241.1.region001	Putative_PNPOx	PF01243.23	Pyridoxamine 5'-phosphate oxidase	DEH18_RS13130
NZ_CP029241.1.region001	adh_short	PF00106.28	short chain dehydrogenase	DEH18_RS13155
NZ_CP029241.1.region001	Oxidored_FMN	PF00724.23	NADH:flavin oxidoreductase / NADH oxidase family	DEH18_RS13160
NZ_CP029241.1.region001	DUF2690	PF10901.11	Protein of unknown function (DUF2690)	DEH18_RS13165
NZ_CP029241.1.region001	PG_binding_1	PF01471.21	Putative peptidoglycan binding domain	DEH18_RS13170
NZ_CP029241.1.region001	Amidohydro_2	PF04909.17	Amidohydrolase	DEH18_RS13195
NZ_CP029241.1.region001	Chlorophyllase	PF07224.14	Chlorophyllase	DEH18_RS13200
NZ_CP029241.1.region001	Sulfatase	PF00884.26	Sulfatase	DEH18_RS13205
NZ_CP029241.1.region001	Biopterin_H	PF00351.24	Biopterin-dependent aromatic amino acid hydroxylase	DEH18_RS13225
NZ_CP029823.1.region001	Beta-lactamase	PF00144.27	Beta-lactamase	DNK48_RS05835
NZ_CP029823.1.region001	adh_short	PF00106.28	short chain dehydrogenase	DNK48_RS05840
NZ_CP029823.1.region001	ECH_1	PF00378.23	Enoyl-CoA hydratase/isomerase	DNK48_RS05850
NZ_CP029823.1.region001	CoA_trans	PF01144.26	Coenzyme A transferase	DNK48_RS05855
NZ_CP029823.1.region001	CoA_trans	PF01144.26	Coenzyme A transferase	DNK48_RS05860
NZ_CP029823.1.region001	NMO	PF03060.18	Nitronate monooxygenase	DNK48_RS05865
NZ_CP029823.1.region001	Pyr_redox_2	PF07992.17	Pyridine nucleotide-disulphide oxidoreductase	DNK48_RS05870
NZ_CP029823.1.region001	Pyr_redox_2	PF07992.17	Pyridine nucleotide-disulphide oxidoreductase	DNK48_RS05870
NZ_CP029823.1.region001	Lactamase_B	PF00753.30	Metallo-beta-lactamase superfamily	DNK48_RS05875
NZ_CP029823.1.region001	Pyr_redox_dim	PF02852.25	Pyridine nucleotide-disulphide oxidoreductase, dimerisation domain	DNK48_RS05885
NZ_CP029823.1.region001	Pyr_redox_2	PF07992.17	Pyridine nucleotide-disulphide oxidoreductase	DNK48_RS05885
NZ_CP029823.1.region001	Pyr_redox_2	PF07992.17	Pyridine nucleotide-disulphide oxidoreductase	DNK48_RS05895
NZ_CP029823.1.region001	Fer2_BFD	PF04324.18	BFD-like [2Fe-2S] binding domain	DNK48_RS05900
NZ_CP029823.1.region001	DAO	PF01266.27	FAD dependent oxidoreductase	DNK48_RS05900
NZ_CP029823.1.region001	FGGY_C	PF02782.19	FGGY family of carbohydrate kinases, C-terminal domain	DNK48_RS05905
NZ_CP029823.1.region001	FGGY_N	PF00370.24	FGGY family of carbohydrate kinases, N-terminal domain	DNK48_RS05905
NZ_CP029823.1.region001	FAD_binding_3	PF01494.22	FAD binding domain	DNK48_RS05920
NZ_CP029823.1.region001	PG_binding_1	PF01471.21	Putative peptidoglycan binding domain	DNK48_RS05925
NZ_CP029823.1.region001	CAP	PF00188.29	Cysteine-rich secretory protein family	DNK48_RS05930
NZ_CP029823.1.region001	CAP	PF00188.29	Cysteine-rich secretory protein family	DNK48_RS05930
NZ_CP029823.1.region001	TerD	PF02342.21	TerD domain	DNK48_RS05930
NZ_CP029823.1.region001	Aldedh	PF00171.25	Aldehyde dehydrogenase family	DNK48_RS05935
NZ_CP029823.1.region001	Aminotran_3	PF00202.24	Aminotransferase class-III	DNK48_RS05940
NZ_CP029823.1.region001	Aminotran_1_2	PF00155.24	Aminotransferase class I and II	DNK48_RS05985
NZ_CP029823.1.region001	DUF397	PF04149.15	Domain of unknown function (DUF397)	DNK48_RS06000
NZ_CP029823.1.region001	MOSC	PF03473.20	MOSC domain	DNK48_RS06015
NZ_CP029823.1.region001	MOSC_N	PF03476.19	MOSC N-terminal beta barrel domain	DNK48_RS06015
NZ_CP029823.1.region001	Transglycosylas	PF06737.17	Transglycosylase-like domain	DNK48_RS06020
NZ_CP029823.1.region001	Peptidase_M23	PF01551.25	Peptidase family M23	DNK48_RS06020
NZ_CP029823.1.region001	DUF429	PF04250.16	Protein of unknown function (DUF429)	DNK48_RS06025
NZ_CP029823.1.region001	Molybdop_Fe4S4	PF04879.19	Molybdopterin oxidoreductase Fe4S4 domain	DNK48_RS06030
NZ_CP029823.1.region001	Molybdopterin	PF00384.25	Molybdopterin oxidoreductase	DNK48_RS06030
NZ_CP029823.1.region001	Molydop_binding	PF01568.24	Molydopterin dinucleotide binding domain	DNK48_RS06030
NZ_CP029823.1.region001	NrfD	PF03916.17	Polysulphide reductase, NrfD	DNK48_RS06040
NZ_CP031194.1.region001	Glyco_hydro_67C	PF07477.15	Glycosyl hydrolase family 67 C-terminus	DVK44_RS32815
NZ_CP031194.1.region001	Glyco_hydro_42C	PF08533.13	Beta-galactosidase C-terminal domain	DVK44_RS32820
NZ_CP031194.1.region001	Glyco_hydro_42M	PF08532.13	Beta-galactosidase trimerisation domain	DVK44_RS32820
NZ_CP031194.1.region001	Glyco_hydro_42	PF02449.18	Beta-galactosidase	DVK44_RS32820
NZ_CP031194.1.region001	AXE1	PF05448.15	Acetyl xylan esterase (AXE1)	DVK44_RS32845
NZ_CP031194.1.region001	Lipase_3	PF01764.28	Lipase (class 3)	DVK44_RS32850
NZ_CP031194.1.region001	Bac_rhamnosid	PF05592.14	Bacterial alpha-L-rhamnosidase concanavalin-like domain	DVK44_RS32855
NZ_CP031194.1.region001	Bac_rhamnosid_N	PF08531.13	Alpha-L-rhamnosidase N-terminal domain	DVK44_RS32855
NZ_CP031194.1.region001	Pkinase	PF00069.28	Protein kinase domain	DVK44_RS32860
NZ_CP031194.1.region001	Pkinase	PF00069.28	Protein kinase domain	DVK44_RS32865
NZ_CP031194.1.region001	p450	PF00067.25	Cytochrome P450	DVK44_RS32925
NZ_CP031194.1.region001	Flavodoxin_1	PF00258.28	Flavodoxin	DVK44_RS32925
NZ_CP031194.1.region001	FAD_binding_1	PF00667.23	FAD binding domain	DVK44_RS32925
NZ_CP031194.1.region001	NAD_binding_1	PF00175.24	Oxidoreductase NAD-binding domain	DVK44_RS32925
NZ_CP031194.1.region001	Lactamase_B	PF00753.30	Metallo-beta-lactamase superfamily	DVK44_RS32935
NZ_CP031194.1.region001	Radical_SAM	PF04055.24	Radical SAM superfamily	DVK44_RS32950
[truncated: 1,844 more rows]
